# Supplementary material for: What impacts students’ satisfaction the most from Medicine Student Experience Questionnaire in Australia: a validity study
Source: J Educ Eval Health Prof. 2023 Jan 18;20:2. doi: 10.3352/jeehp.2023.20.2 (PMC9986309; doi:10.3352/jeehp.2023.20.2)
Supplement: Supplementary file 1 [file jeehp-20-02-dataset1.xlsx]

## Sheet: Raw_Data_MedSEQ_cohort 2017_201
Q_Cohort	Q_CampusLocation	Q_Year	Q_Gender	MedSEQ_1	MedSEQ_2	MedSEQ_3	MedSEQ_4	MedSEQ_5	MedSEQ_6	MedSEQ_7	MedSEQ_8	MedSEQ_9	MedSEQ_10	MedSEQ_11	MedSEQ_12	MedSEQ_13	MedSEQ_14	MedSEQ_15	MedSEQ_16	MedSEQ_17	MedSEQ_18	MedSEQ_19	MedSEQ_20	MedSEQ_21	MedSEQ_22	Q_Satisfaction
2019	1	4	2	3	3	3	3	3	3	3	3	3	3	3	3	3	3	3	3	3	3	3	3	3	3	2
2019	1	3	1	4	3	4	4	3	4	4	4	4	4	4	3	4	3	3	4	4	4	3	3	3	3	3
2019	1	4	1	3	3	4	5	5	5	4	3	3	3	4	3	3	5	2	3	5	4	4	3	4	3	4
2019	1	1	1	3	3	3	4	3	3	4	4	4	3	2	3	3	4	4	3	4	4	4	5	3	4	3
2019	1	4	1	4	4	3	3	2	2	5	5	5	3	4	4	3	4	3	3	3	4	2	3	3	3	2
2019	1	5	1	4	4	4	3	3	3	4	4	4	4	4	4	4	4	3	4	4	3	3	3	4	2	3
2019	1	4	1	1	2	2	3	2	3	2	2	2	3	3	2	2	1	3	2	2	3	1	1	1	1	2
2019	1	3	1	5	5	4	5	2	3	2	3	3	3	3	3	4	3	4	3	2	3	4	4	4	2	3
2019	1	6	1	5	3	4	5	4	4	5	4	5	4	4	4	4	4	4	4	4	3	4	5	4	3	3
2019	2	5	1	4	3	4	4	4	4	5	5	4	4	4	4	3	5	4	4	4	4	4	4	4	4	3
2019	2	3	1	5	5	5	3	1	1	1	5	5	5	5	5	5	5	5	2	4	4	4	4	5	3	4
2019	1	3	1	3	3	4	4	4	4	5	1	3	4	4	4	1	4	4	4	4	4	3	4	4	2	3
2019	1	2	1	4	4	5	5	4	4	5	4	4	5	5	5	5	5	5	4	5	5	5	5	5	5	4
2019	1	2	1	4	4	5	4	4	4	5	5	5	4	4	4	4	3	4	4	5	3	2	3	4	5	4
2019	1	6	1	4	3	5	5	5	5	5	5	5	5	5	5	5	5	5	4	4	3	3	5	4	5	4
2019	1	1	1	5	5	5	5	5	5	5	5	5	5	5	5	5	5	5	5	5	5	3	5	5	5	4
2019	1	5	1	5	4	5	4	5	5	5	5	5	5	5	5	5	4	5	2	5	3	5	2	5	5	3
2019	1	5	1	3	3	3	3	3	3	3	3	3	3	3	3	3	3	3	3	3	3	3	3	3	3	3
2019	1	5	1	3	3	5	4	4	4	4	4	4	4	4	4	4	4	4	3	5	2	4	4	5	3	3
2019	2	5	1	2	2	2	2	2	2	2	2	2	2	2	2	3	3	3	2	3	3	3	2	3	3	3
2019	1	4	1	3	3	4	4	3	3	4	4	4	3	3	3	3	3	3	2	3	3	3	3	2	3	3
2019	1	5	1	5	5	5	4	4	4	5	5	5	4	5	5	5	5	4	5	5	2	4	3	5	4	4
2019	2	6	1	4	2	4	4	4	3	3	3	3	4	4	4	4	4	4	4	4	4	4	2	4	1	3
2019	1	6	1	4	4	5	4	3	2	4	5	5	4	5	4	4	5	4	3	3	2	5	4	5	5	3
2019	1	5	1	4	3	3	4	4	4	4	5	5	3	4	3	4	4	3	3	4	2	3	3	5	4	4
2019	1	6	1	3	4	4	3	3	3	4	4	4	3	4	4	4	4	4	4	4	4	4	3	4	4	3
2019	1	5	1	3	3	4	2	2	2	3	2	3	3	3	3	3	2	2	4	3	3	3	2	3	3	3
2019	1	6	1	4	3	3	4	2	1	5	3	4	4	4	3	4	5	4	3	3	3	4	2	4	3	3
2019	1	6	1	3	4	3	3	3	3	4	3	3	4	4	4	4	3	2	4	4	4	4	4	4	2	3
2019	1	5	1	4	3	3	4	4	5	4	3	4	5	4	3	4	4	3	4	5	1	2	3	2	4	3
2019	1	6	1	2	1	2	1	1	1	1	1	2	4	2	4	4	5	3	1	3	1	1	2	2	1	1
2019	1	6	1	4	4	4	4	5	5	5	5	5	4	4	4	4	4	5	4	4	3	4	4	4	4	3
2019	1	5	1	3	2	3	4	4	4	2	2	2	4	4	4	4	4	4	3	4	1	1	4	4	2	4
2019	1	6	1	4	2	4	4	3	3	4	4	4	4	4	4	4	3	4	4	4	3	4	3	4	4	3
2019	1	5	1	4	4	4	3	3	3	4	4	4	4	4	4	4	4	4	5	4	3	3	3	4	3	3
2019	1	1	1	4	4	5	5	5	4	5	5	5	5	5	5	5	4	4	5	5	3	4	5	4	5	4
2019	1	6	1	4	4	4	3	3	4	4	4	4	4	4	4	3	3	4	3	3	3	4	4	4	4	4
2019	2	3	1	4	3	5	4	3	4	5	5	5	4	5	5	5	4	5	5	5	4	3	4	5	4	4
2019	1	2	1	5	5	5	5	5	5	5	5	4	4	5	5	5	5	5	5	5	5	5	5	5	5	4
2019	2	5	1	5	4	5	4	3	3	5	5	5	4	5	4	5	5	4	4	4	2	4	4	4	1	3
2019	1	5	1	5	5	5	5	5	4	5	5	5	5	5	5	5	5	4	4	4	4	5	4	5	5	4
2019	2	6	1	4	4	5	4	5	5	5	5	4	5	5	5	5	5	5	4	5	4	4	4	5	3	4
2019	2	5	1	4	2	5	2	3	2	5	5	5	4	4	3	4	4	4	3	4	3	2	2	4	4	3
2019	1	5	1	3	3	3	4	5	4	5	5	5	5	4	4	5	4	4	4	5	4	4	4	5	4	3
2019	1	5	1	4	3	4	4	4	4	4	4	4	3	3	3	4	3	3	4	4	2	1	3	4	2	3
2019	1	6	1	4	3	4	4	3	3	4	3	4	4	4	4	4	4	4	4	4	4	4	4	5	3	4
2019	2	5	1	4	4	5	3	2	3	4	5	4	3	1	4	5	2	3	1	3	2	1	1	3	1	3
2019	1	3	1	4	3	4	4	4	4	4	4	4	4	4	2	3	5	4	3	3	4	3	2	5	5	3
2019	1	1	1	3	3	3	3	4	4	4	4	3	5	5	5	3	4	4	4	4	5	3	4	3	4	3
2019	2	2	1	5	5	4	3	4	5	5	5	3	5	5	5	3	3	4	5	5	4	5	4	5	4	4
2019	2	5	1	3	3	4	2	4	3	3	2	2	4	3	3	3	5	2	4	3	2	3	2	4	1	3
2019	1	6	1	3	3	2	2	3	2	3	3	3	2	1	2	2	3	1	3	3	1	1	1	4	2	2
2019	1	6	1	4	2	4	4	4	4	4	4	4	4	4	4	4	5	4	4	4	3	4	3	4	4	4
2019	1	4	1	2	1	2	3	2	2	3	1	4	4	4	3	5	4	4	2	2	4	3	2	3	2	3
2019	2	4	1	4	5	5	5	4	4	5	5	5	4	5	4	3	5	4	5	5	4	3	4	3	3	4
2019	1	5	1	4	3	3	5	5	5	5	4	5	4	4	3	4	4	4	4	4	2	3	4	5	4	4
2019	1	3	1	3	4	3	4	4	3	4	3	5	3	2	1	3	3	4	5	5	4	3	4	4	3	3
2019	1	5	1	3	3	4	4	3	4	4	4	3	4	4	4	4	4	3	4	4	3	3	3	4	4	3
2019	1	4	1	4	4	4	4	4	4	5	5	5	5	5	5	5	4	2	3	4	4	4	2	4	3	2
2019	1	6	1	3	2	4	2	1	1	1	1	5	3	3	2	2	4	2	2	2	2	1	2	2	1	1
2019	2	5	1	2	2	2	2	2	1	5	5	5	3	4	4	2	4	2	1	1	1	1	1	3	2	3
2019	1	4	1	3	3	3	2	1	2	3	2	2	3	3	4	3	2	2	4	2	4	2	2	4	1	2
2019	1	4	1	4	3	4	4	3	3	5	4	5	3	3	4	2	4	4	3	3	5	5	2	4	4	3
2019	1	6	1	4	4	4	3	3	3	4	4	4	4	4	4	5	4	4	4	4	4	4	3	4	3	3
2019	2	5	1	5	5	5	1	1	1	5	5	5	5	5	5	5	5	2	2	1	4	2	1	5	1	3
2019	2	1	1	3	2	4	2	2	3	5	4	5	5	5	5	5	3	4	4	4	5	5	4	3	5	3
2019	1	6	1	4	4	4	4	4	4	4	4	4	4	4	4	4	4	4	4	4	4	4	4	4	4	4
2019	1	6	1	4	5	4	5	5	5	5	5	5	5	5	5	5	5	5	4	5	5	5	4	5	4	4
2019	2	5	1	4	4	3	3	4	3	5	5	4	4	4	3	4	4	4	3	4	3	4	3	4	4	3
2019	1	1	1	3	2	4	3	2	4	4	3	2	4	4	4	4	4	4	3	4	2	3	3	2	2	3
2019	1	6	1	5	5	5	3	3	4	4	4	4	3	5	5	5	5	5	4	3	1	1	4	5	3	4
2019	1	4	1	3	2	4	4	4	4	4	3	4	4	5	5	4	3	2	4	4	3	2	3	3	4	3
2019	1	6	1	3	3	3	2	1	1	3	3	3	3	3	3	3	3	3	3	3	3	3	3	3	2	4
2019	1	4	1	4	4	4	3	3	2	4	4	4	3	3	3	3	3	3	3	4	2	2	4	3	3	3
2019	2	1	1	5	4	4	4	4	3	5	5	4	4	4	4	4	4	4	4	4	4	2	4	5	5	3
2019	1	5	1	4	4	4	4	2	3	3	4	4	4	4	4	4	5	4	4	4	3	3	4	4	3	3
2019	1	1	1	4	4	4	4	3	3	5	3	3	4	4	4	4	3	3	4	5	4	3	4	4	4	3
2019	1	3	1	3	2	3	4	3	4	4	3	4	4	4	4	2	2	3	4	4	4	4	2	3	4	3
2019	1	6	1	1	1	1	2	2	1	1	1	1	3	2	2	2	1	1	1	2	1	1	1	1	1	2
2019	2	5	1	4	4	4	3	3	2	4	3	4	4	4	4	4	4	3	4	4	3	4	1	4	3	3
2019	1	6	1	4	3	4	4	3	4	3	3	2	4	4	4	4	4	3	3	4	4	4	3	4	4	3
2019	2	5	1	5	2	5	2	3	4	5	4	2	3	3	3	4	5	3	3	4	2	3	4	3	3	3
2019	1	5	1	5	5	5	3	3	4	5	4	5	4	4	4	4	4	3	4	4	2	3	4	5	4	3
2019	1	6	1	5	3	5	2	3	3	5	4	5	2	2	5	4	5	3	5	5	2	1	3	3	3	4
2019	1	2	1	4	4	4	4	3	3	4	4	5	5	5	5	4	4	3	4	4	4	4	4	5	3	4
2019	1	6	1	4	3	4	4	2	2	4	4	5	2	3	3	4	4	4	3	3	1	1	3	4	2	3
2019	1	1	1	4	4	4	3	4	4	5	5	3	4	4	3	3	4	4	5	4	4	4	4	4	4	3
2019	1	5	1	5	5	5	5	4	4	5	5	5	4	4	4	5	5	4	5	5	3	4	4	5	5	4
2019	1	2	1	5	5	5	5	5	5	5	5	5	5	5	5	5	5	5	5	5	5	5	5	5	5	4
2019	1	1	1	4	4	4	4	4	4	4	5	4	4	4	4	4	3	3	5	5	4	4	4	4	4	3
2019	1	5	1	4	4	4	4	4	4	4	4	4	4	5	4	4	4	3	4	4	1	2	4	4	4	3
2019	1	5	1	4	3	3	3	2	2	4	4	3	3	2	2	2	4	3	3	3	3	3	1	4	3	2
2019	1	2	1	4	4	4	4	2	2	4	4	4	4	4	4	4	2	3	2	5	4	4	4	4	4	3
2019	2	6	1	2	3	3	3	2	2	3	2	2	2	2	2	3	3	1	1	3	2	2	3	3	1	3
2019	1	5	1	4	3	5	4	4	4	5	5	5	4	4	4	4	4	4	5	4	4	4	4	4	5	4
2019	1	6	1	5	5	5	4	2	3	5	4	4	4	4	5	5	4	4	3	5	3	4	5	4	3	4
2019	1	6	1	4	4	4	3	3	3	4	4	4	4	4	4	4	5	4	2	3	4	4	3	5	4	3
2019	2	6	1	4	2	5	4	4	3	4	4	4	4	4	3	4	4	4	2	4	2	3	4	4	4	3
2019	2	6	1	4	5	4	4	3	3	5	5	5	4	5	5	5	5	2	4	4	3	5	1	5	4	4
2019	1	2	1	4	4	5	4	5	4	4	4	4	5	5	5	5	3	3	4	5	4	4	4	5	4	4
2019	1	6	1	3	3	2	4	4	3	5	4	4	2	3	3	3	2	2	3	2	1	1	2	2	4	3
2019	2	6	1	4	4	4	4	4	4	4	4	4	4	4	4	4	4	4	4	4	4	4	4	4	4	4
2019	2	6	1	4	4	4	4	4	4	4	4	4	4	4	4	4	4	4	4	4	4	4	4	4	4	3
2019	2	6	1	4	3	5	4	4	4	5	5	5	4	5	4	4	5	4	4	4	3	4	2	5	3	3
2019	2	6	1	2	2	4	2	2	2	4	4	4	3	3	2	3	3	4	1	3	2	3	3	3	3	3
2019	1	6	1	4	3	3	2	3	3	5	5	5	4	4	4	3	4	4	3	3	2	4	3	3	4	3
2019	1	6	1	4	4	5	5	4	4	5	5	5	4	4	4	4	4	3	3	4	2	5	4	5	4	4
2019	1	6	1	4	3	4	2	4	4	5	4	5	4	4	2	3	4	5	3	5	1	2	3	4	2	3
2019	1	6	1	4	3	4	3	4	4	4	3	4	4	4	4	4	5	4	4	4	4	3	4	4	3	3
2019	1	6	1	3	3	3	3	3	4	3	3	3	3	4	3	4	5	4	3	2	2	3	2	4	4	3
2019	1	6	1	4	3	4	4	3	4	5	5	5	3	4	2	4	4	4	3	4	2	2	4	4	4	3
2019	1	6	1	4	3	5	3	3	3	4	4	4	4	4	4	4	3	3	4	3	2	2	2	3	4	3
2019	1	6	1	3	3	3	4	3	4	3	4	5	4	4	4	3	4	4	4	5	2	2	3	4	3	3
2019	1	6	1	3	1	2	4	1	2	4	4	4	2	2	2	2	4	1	2	2	1	4	1	4	1	2
2019	1	6	1	4	3	5	4	3	3	4	3	5	4	4	4	4	4	3	4	4	2	4	2	4	3	3
2019	1	6	1	3	2	2	2	2	4	5	5	5	2	5	4	5	5	4	2	4	1	2	2	4	4	3
2019	1	6	1	4	2	4	2	2	3	5	5	1	5	5	3	4	4	4	3	5	1	2	4	4	4	3
2019	1	6	1	5	5	5	4	5	5	4	4	4	5	5	5	5	4	5	5	4	4	3	4	4	3	4
2019	1	6	1	5	3	5	4	5	5	5	5	5	4	5	5	5	5	5	4	5	3	4	3	5	5	4
2019	1	6	1	4	4	4	4	4	4	3	3	5	4	4	4	4	3	3	3	3	2	3	3	4	3	3
2019	1	6	1	4	3	4	4	3	3	3	3	5	2	3	3	4	4	3	3	3	2	2	3	4	2	3
2019	1	6	1	2	3	3	2	2	1	1	1	1	2	2	1	1	1	2	3	3	2	1	2	1	1	2
2019	1	6	1	4	4	4	4	4	4	4	4	4	4	4	4	4	4	4	4	4	4	4	3	4	4	4
2019	1	6	1	3	4	4	5	4	2	4	3	5	4	4	5	5	4	4	5	4	4	4	5	5	2	3
2019	1	6	1	3	3	4	4	3	4	5	5	5	3	4	4	4	5	4	3	3	2	3	4	4	4	4
2019	2	6	1	4	3	4	3	2	3	5	5	5	4	4	4	4	4	4	3	3	3	4	2	4	3	3
2019	2	6	1	4	4	4	4	4	4	5	5	4	4	4	4	4	4	4	3	4	3	3	4	3	4	3
2019	2	6	1	4	4	4	4	4	4	3	4	3	4	4	4	4	4	4	4	4	4	4	4	4	2	4
2019	2	6	1	4	3	4	3	2	4	4	4	4	4	4	4	3	4	3	3	4	4	4	4	4	1	3
2019	2	6	1	4	2	5	4	3	4	4	4	2	4	4	4	3	4	2	3	4	3	4	4	4	2	4
2019	2	6	1	2	2	2	3	2	2	2	2	2	3	3	3	3	4	3	1	3	2	2	3	2	1	3
2019	2	6	1	4	4	4	4	3	3	5	3	5	3	3	3	3	3	3	2	3	4	2	4	3	2	3
2019	2	6	1	5	4	4	4	4	4	5	5	4	4	4	4	4	4	4	4	4	2	3	4	3	4	3
2019	2	6	1	4	4	4	4	4	4	4	4	4	4	4	4	4	4	4	4	4	4	4	4	4	4	4
2019	2	6	1	3	3	3	3	3	3	3	3	3	3	3	3	3	3	3	3	3	3	3	3	3	3	3
2019	1	6	1	3	3	3	4	3	3	3	3	4	3	3	3	3	3	3	3	3	3	3	3	3	3	3
2019	1	6	1	3	2	3	4	4	4	5	4	5	5	5	5	4	4	3	4	5	4	5	3	4	4	3
2019	1	6	1	4	4	4	4	4	4	4	4	4	4	4	4	4	4	4	4	4	4	4	4	4	4	3
2019	1	6	1	4	3	5	2	2	2	4	4	4	4	5	5	5	5	5	4	4	4	4	4	4	3	3
2019	1	6	1	3	3	3	4	3	3	4	3	3	3	3	3	3	4	4	3	4	4	4	4	4	4	3
2019	1	6	1	4	4	4	4	4	4	4	4	4	4	4	4	4	4	3	4	4	4	4	4	4	5	3
2019	1	6	1	3	3	3	1	1	1	2	2	1	3	2	1	2	3	3	3	2	1	2	2	2	1	2
2019	1	6	1	4	4	4	4	2	2	4	4	3	2	4	4	4	3	2	3	2	3	2	4	5	1	3
2019	1	6	1	4	4	5	3	1	2	5	3	5	3	4	4	3	3	3	3	2	1	2	4	4	1	3
2019	1	6	1	4	3	4	4	4	4	3	3	4	3	4	3	4	4	3	4	3	3	3	4	4	3	3
2019	1	6	1	5	3	5	2	2	3	5	3	5	4	5	4	5	5	3	4	4	4	4	4	4	2	3
2019	1	6	1	2	2	2	1	2	2	1	1	3	2	2	3	2	2	2	2	2	1	2	1	2	2	2
2019	1	6	1	3	3	3	4	4	4	1	1	1	2	2	2	3	2	5	4	5	2	2	3	4	2	3
2019	1	6	1	3	1	3	3	1	1	1	1	5	3	3	3	3	4	3	2	1	1	2	1	3	2	3
2019	1	6	1	5	2	5	4	1	1	1	1	5	4	4	4	4	5	5	2	3	1	3	4	4	2	3
2019	1	6	1	4	4	5	3	4	4	4	4	4	4	4	3	4	3	4	4	4	3	3	3	4	4	3
2019	1	6	1	2	2	4	4	4	4	4	3	4	4	4	5	5	4	3	4	3	2	3	3	5	4	3
2019	1	6	1	4	4	4	4	4	4	4	4	4	4	4	4	4	4	4	4	4	4	4	4	4	4	3
2019	1	6	1	5	5	5	4	3	3	5	5	5	4	5	4	4	4	4	4	4	4	3	3	3	4	3
2019	2	6	1	3	3	4	5	4	4	5	5	5	4	5	5	5	5	5	4	5	5	5	2	5	4	4
2019	1	6	1	4	4	5	2	3	4	5	5	5	4	4	4	4	4	4	3	3	2	3	2	3	2	2
2019	1	2	1	5	5	5	4	5	5	5	5	5	5	5	4	4	4	5	4	4	4	4	4	5	5	4
2019	1	2	1	3	3	4	4	3	4	5	3	3	4	3	4	4	2	3	3	3	2	3	4	4	3	3
2019	1	1	1	5	4	4	4	4	4	5	5	5	5	4	4	3	5	3	3	5	3	4	4	4	4	4
2019	1	1	1	4	4	3	5	4	4	5	4	4	4	5	4	3	3	2	3	3	2	4	1	3	2	4
2019	1	2	1	5	5	5	3	4	4	5	5	5	5	5	5	5	5	5	5	5	5	5	5	5	5	4
2019	1	1	1	5	5	5	5	5	5	5	5	4	5	4	5	4	5	5	5	5	5	5	5	5	5	3
2019	1	1	1	5	5	5	5	5	5	5	5	5	5	5	5	5	5	5	5	5	5	5	5	5	5	4
2019	2	5	1	5	4	4	5	3	3	2	2	5	4	4	4	4	5	4	4	4	2	4	3	4	3	4
2019	1	2	1	4	3	4	4	3	3	5	4	5	5	5	4	5	3	3	3	4	3	3	4	4	2	3
2019	1	1	1	5	5	5	5	5	5	5	5	5	5	5	5	5	4	5	5	5	5	5	5	5	4	4
2019	1	2	1	3	3	1	4	2	4	4	4	4	5	5	3	4	4	4	3	4	2	3	3	1	3	3
2019	2	1	1	4	4	5	5	4	4	5	5	5	5	5	4	4	4	5	4	4	5	5	5	4	4	3
2019	1	3	1	4	4	5	5	4	3	4	4	5	5	5	5	5	4	4	3	4	4	4	4	4	5	3
2019	1	2	1	4	4	4	3	4	3	4	4	4	4	4	4	3	3	4	4	4	3	4	3	4	3	3
2019	1	4	1	2	2	2	2	2	1	1	1	1	3	3	3	3	2	2	2	1	1	3	2	2	1	1
2019	1	1	1	4	3	4	4	3	4	4	4	4	4	4	4	4	4	2	5	4	4	4	3	4	5	3
2019	1	4	1	4	1	4	3	4	4	2	2	2	4	4	4	3	4	1	2	3	2	3	3	4	3	3
2019	1	5	1	2	2	4	4	3	4	4	4	5	4	4	3	4	5	4	4	4	3	3	4	4	4	3
2019	1	3	1	5	4	2	3	3	3	5	4	4	4	4	4	4	4	2	4	5	2	4	5	5	3	4
2019	1	4	1	4	4	5	5	5	5	3	3	4	4	5	5	5	3	3	2	3	3	4	4	5	2	3
2019	1	3	1	4	4	4	4	4	4	2	4	3	4	4	4	4	5	5	4	5	4	4	4	4	3	3
2019	1	4	1	4	4	5	2	1	2	4	3	4	4	4	4	4	4	3	2	3	3	2	3	3	2	3
2019	1	1	1	3	2	4	2	4	3	1	1	1	3	3	3	2	2	2	2	2	3	2	3	3	1	3
2019	1	4	1	3	3	4	5	4	4	2	4	3	4	4	4	4	5	4	2	4	4	4	3	4	2	2
2019	1	5	1	3	3	4	3	3	3	4	4	4	3	4	3	3	4	4	3	3	3	3	2	4	3	3
2019	1	5	1	4	3	4	4	4	3	4	4	3	4	4	4	4	4	3	2	4	2	3	4	3	3	3
2019	2	5	1	5	3	4	2	4	3	5	5	5	3	4	4	5	4	2	3	2	1	1	2	4	3	3
2019	1	3	1	2	3	2	4	5	5	4	4	5	3	3	3	4	3	3	4	5	4	2	4	4	4	3
2019	1	4	1	3	2	4	3	3	2	4	4	4	3	4	4	4	2	2	3	4	2	4	3	4	4	2
2019	1	3	1	3	3	3	3	3	3	3	3	4	4	3	3	3	4	4	2	3	3	3	2	3	1	2
2019	2	3	1	5	5	5	1	1	1	5	4	5	5	5	5	5	5	5	2	3	5	5	4	5	4	3
2019	2	3	1	3	3	4	4	3	3	4	3	4	3	4	3	4	4	3	2	2	3	3	3	3	3	3
2019	2	5	1	4	3	4	4	4	4	5	4	4	3	2	3	4	4	3	3	3	3	2	2	4	2	3
2019	1	2	1	4	4	5	4	5	5	5	5	5	4	4	4	5	3	4	5	5	2	2	2	5	5	4
2019	2	6	1	4	2	4	4	5	4	5	5	5	3	4	4	4	5	4	3	5	2	3	5	4	5	3
2019	1	4	1	3	3	3	3	2	2	4	4	4	4	4	4	4	4	2	2	2	2	2	1	4	3	3
2019	1	1	1	4	4	4	5	4	4	4	4	4	4	4	4	4	4	4	3	4	3	4	4	4	4	4
2019	1	2	1	5	5	5	5	5	5	5	5	5	5	5	5	5	5	5	2	4	4	5	3	5	3	3
2019	1	2	1	4	4	3	4	4	4	4	4	4	4	3	4	4	3	4	4	5	2	3	4	4	4	3
2019	1	4	1	3	2	3	4	2	2	4	4	4	4	4	4	3	4	4	4	4	3	3	4	3	2	3
2019	1	1	1	4	4	3	4	4	4	4	4	4	4	4	4	4	3	3	3	3	3	3	3	3	3	2
2019	2	5	1	4	3	4	3	4	3	5	3	4	3	4	3	4	4	2	3	3	3	3	2	3	3	3
2019	2	3	1	4	3	5	4	5	4	4	4	4	4	4	4	4	5	4	4	4	4	4	4	4	4	4
2019	1	2	1	3	2	4	4	3	3	4	3	3	4	4	4	3	3	3	3	3	4	3	3	4	3	3
2019	1	1	1	4	3	3	4	4	3	3	3	4	5	5	4	3	2	4	4	4	4	4	4	4	3	4
2019	2	3	1	4	2	4	5	3	4	5	3	5	5	5	5	4	5	3	2	3	4	4	2	5	5	3
2019	2	3	1	5	4	5	4	4	4	5	5	5	4	5	4	4	4	4	3	5	2	2	3	5	4	3
2019	1	2	1	3	3	4	3	3	4	2	2	2	4	4	3	2	2	2	4	3	2	2	4	1	2	3
2019	2	6	1	4	3	5	3	4	4	3	3	4	4	4	3	3	3	4	2	3	2	3	4	5	3	4
2019	1	1	1	4	4	3	4	3	4	4	4	4	5	4	5	5	5	5	4	4	4	4	4	3	4	3
2019	1	6	1	2	2	4	2	3	2	5	4	5	4	4	4	3	4	4	4	5	2	4	2	3	3	3
2019	1	4	1	4	3	3	4	2	2	2	3	4	4	4	4	2	4	4	3	3	4	4	1	4	2	3
2019	1	1	1	3	3	1	2	2	3	4	4	4	4	3	2	4	2	1	5	4	2	1	3	2	2	2
2019	1	4	1	2	1	2	5	2	1	1	1	1	5	5	4	4	5	1	1	1	3	1	1	2	1	1
2019	1	4	1	4	2	5	4	4	4	2	2	4	4	4	4	4	3	4	2	4	3	3	1	4	1	3
2019	1	5	1	4	1	4	4	4	4	2	2	4	5	5	5	3	4	2	3	3	4	4	4	4	1	3
2019	1	3	1	3	4	3	2	3	3	4	3	5	4	3	3	3	5	3	5	5	3	2	4	4	3	3
2019	1	4	1	3	2	3	3	3	3	4	4	4	3	3	3	4	3	4	4	4	4	4	2	4	4	3
2019	1	2	1	4	3	3	4	3	4	4	4	4	3	3	4	3	4	3	4	4	4	1	4	4	3	4
2019	1	2	1	4	3	4	3	2	2	3	3	2	3	3	4	3	4	3	4	3	3	3	3	3	2	3
2019	1	1	1	5	4	4	4	4	4	5	5	5	4	4	5	5	4	3	5	5	4	3	4	4	4	4
2019	1	2	1	4	3	3	4	5	3	5	5	5	4	4	4	4	3	4	4	4	5	5	4	5	5	3
2019	1	1	1	4	4	4	5	4	4	5	5	5	5	5	5	5	3	3	5	5	5	3	4	5	3	3
2019	1	1	1	5	5	5	5	5	5	5	5	5	5	5	5	5	5	5	5	5	4	5	4	5	5	4
2019	1	2	1	5	5	5	5	5	5	5	5	5	5	5	5	5	5	5	5	5	5	5	5	5	5	4
2019	1	1	1	4	5	4	4	3	1	3	3	3	3	3	4	4	2	4	4	4	4	4	4	4	4	3
2019	1	2	1	4	4	4	4	4	4	4	3	4	4	4	4	4	4	4	4	4	4	4	4	4	4	3
2019	1	1	1	3	5	4	5	3	3	5	5	5	3	4	3	4	3	4	3	3	3	4	5	4	5	3
2019	1	5	1	2	2	3	2	3	3	3	4	3	2	2	3	3	2	2	3	2	1	1	4	2	1	3
2019	1	5	1	3	3	3	4	3	3	4	4	5	2	3	3	3	4	4	2	3	2	3	4	3	3	3
2019	1	5	1	4	4	4	4	4	4	4	4	4	4	3	3	4	5	5	4	5	2	3	4	5	3	3
2019	1	5	1	4	4	4	5	4	4	4	4	4	3	3	4	4	3	3	1	2	2	4	2	3	3	2
2019	1	4	1	4	4	5	4	5	5	4	4	4	4	4	4	4	4	4	5	5	3	4	4	4	5	4
2019	1	4	1	4	3	4	3	3	2	3	1	4	5	5	5	3	3	2	4	4	1	4	2	3	3	3
2019	1	4	1	3	4	4	4	4	4	3	3	4	4	4	4	3	3	4	4	4	3	3	5	4	2	3
2019	1	4	1	4	3	4	5	4	4	5	5	5	4	4	4	4	4	4	4	4	4	4	5	5	4	3
2019	1	4	1	4	4	5	2	4	4	4	4	4	4	4	4	4	4	3	4	3	4	4	2	4	4	2
2019	1	4	1	5	5	4	4	5	4	2	3	4	5	5	4	4	4	4	4	4	4	5	4	4	1	3
2019	1	4	1	4	4	4	4	4	3	4	4	4	4	3	4	4	4	4	4	4	4	4	3	4	1	3
2019	1	4	1	4	4	4	5	4	4	4	4	5	4	5	5	4	4	4	5	5	3	4	5	5	4	4
2019	1	4	1	4	4	4	4	3	3	4	4	4	4	4	4	4	4	4	4	3	4	4	4	4	2	3
2019	1	4	1	4	3	3	3	4	4	4	4	3	4	4	4	4	3	4	2	4	2	2	2	4	3	3
2019	1	4	1	4	4	5	4	5	5	4	4	4	5	4	4	4	4	4	3	4	4	4	4	4	4	3
2019	1	4	1	3	4	1	4	5	5	5	5	5	4	5	4	4	5	4	1	3	2	1	4	4	2	3
2019	1	4	1	4	3	4	4	3	4	3	4	4	4	4	4	4	4	4	4	4	3	4	4	4	4	3
2019	1	4	1	4	4	4	4	5	4	4	3	2	4	4	4	4	4	3	5	5	4	3	5	4	2	3
2019	1	4	1	5	4	4	4	4	4	4	4	4	4	4	4	4	4	4	4	4	4	3	4	4	4	3
2019	1	4	1	4	4	5	3	4	4	4	5	5	4	4	5	5	5	4	3	3	4	4	4	4	3	3
2019	1	4	1	3	3	3	3	3	3	3	3	3	3	3	3	3	4	3	3	3	3	3	3	4	3	3
2019	2	4	1	4	4	4	4	4	4	4	4	4	4	4	4	4	4	4	4	4	3	4	4	4	4	3
2019	1	4	1	4	4	4	4	3	3	2	2	2	4	4	3	4	5	3	4	4	2	2	4	4	2	3
2019	1	4	1	1	1	1	4	3	4	3	3	3	4	3	2	3	3	3	1	3	2	3	1	3	2	3
2019	1	4	1	4	3	5	4	4	4	5	4	5	4	4	4	5	4	4	4	4	2	4	4	4	5	3
2019	1	4	1	4	2	1	5	4	4	5	5	5	2	5	5	3	5	1	4	5	1	5	2	4	5	2
2019	1	4	1	4	3	3	3	5	4	3	4	5	4	4	4	4	4	4	5	5	3	4	4	4	3	3
2019	1	4	1	5	4	3	5	5	4	4	4	4	4	5	4	4	3	3	2	3	3	3	4	5	2	4
2019	1	4	1	4	4	4	4	5	5	4	4	4	4	4	4	5	5	4	4	4	3	3	5	4	4	4
2019	1	4	1	4	3	3	3	3	1	2	2	2	4	3	3	3	3	3	3	3	3	3	3	3	3	3
2019	1	4	1	4	5	3	4	4	4	5	5	5	5	5	4	5	4	3	2	3	3	5	3	4	3	3
2019	1	4	1	4	4	4	4	3	4	4	4	5	4	4	4	4	4	3	4	4	3	4	4	4	2	3
2019	1	4	1	5	4	5	4	4	3	3	3	3	3	3	4	5	4	3	4	4	2	2	5	4	1	3
2019	1	4	1	5	5	5	5	5	5	4	4	4	4	4	4	4	5	4	4	5	3	2	5	4	4	4
2019	1	4	1	4	3	5	5	4	5	5	4	5	5	4	4	5	4	4	2	3	1	3	4	4	4	4
2019	1	4	1	3	3	3	3	3	3	3	3	3	3	3	3	3	3	3	3	3	3	3	3	3	3	3
2019	1	4	1	3	4	4	4	3	4	5	5	5	4	4	4	4	5	4	3	4	4	4	3	4	4	3
2019	1	4	1	3	3	4	4	4	4	3	3	3	3	3	1	4	3	3	4	4	1	2	2	5	2	3
2019	1	4	1	3	3	4	4	2	3	2	2	2	2	3	4	4	4	2	2	3	4	4	3	2	1	2
2019	1	4	1	5	2	4	5	5	4	5	5	5	5	5	5	5	2	5	4	4	2	4	4	5	4	3
2019	1	4	1	4	4	4	4	4	4	4	4	4	4	4	4	4	4	4	4	4	4	4	4	4	4	3
2019	1	4	1	3	2	4	4	4	4	4	4	4	4	4	4	4	4	4	4	4	4	4	4	4	3	3
2019	1	4	1	4	4	4	4	4	4	4	4	4	4	4	5	5	5	4	5	4	3	4	3	4	4	3
2019	1	4	1	4	4	4	4	4	4	4	4	4	4	4	4	4	4	4	4	4	4	4	4	4	4	3
2019	1	4	1	3	3	2	4	4	4	4	4	4	4	4	4	3	4	4	2	4	3	2	4	4	4	3
2019	1	4	1	5	4	5	5	5	5	5	5	5	5	5	5	5	5	4	4	5	5	5	2	5	4	3
2019	1	4	1	4	4	2	4	4	4	4	3	4	3	3	2	4	4	3	3	4	4	3	4	4	3	3
2019	1	4	1	4	3	2	3	4	3	3	3	4	2	3	2	3	3	3	2	2	3	2	2	3	3	3
2019	1	4	1	5	5	4	4	3	3	5	4	3	4	4	5	5	5	4	3	3	2	2	3	4	5	3
2019	1	4	1	4	4	4	3	3	3	3	4	4	3	3	3	4	4	4	5	4	3	4	4	4	4	3
2019	1	4	1	4	3	5	4	4	4	4	4	4	4	3	4	4	4	4	3	4	3	4	4	3	4	3
2019	1	4	1	4	4	4	4	4	4	4	4	4	4	4	4	4	4	4	4	4	4	4	4	4	3	3
2019	1	4	1	3	3	3	2	3	4	3	3	4	3	3	4	4	3	3	2	4	3	3	3	3	3	3
2019	1	4	1	4	3	3	4	4	3	4	4	4	4	4	4	3	3	4	4	3	4	4	3	4	3	3
2019	1	4	1	4	4	4	4	4	4	5	4	4	5	4	4	4	4	4	4	4	4	4	4	3	4	3
2019	1	4	1	3	3	5	2	3	3	5	2	5	2	2	1	4	3	3	2	3	1	1	2	2	1	2
2019	1	4	1	3	3	4	4	4	4	3	3	4	3	3	3	4	4	4	3	4	2	3	3	4	2	3
2019	1	4	1	4	4	3	4	3	3	2	2	2	4	4	4	4	3	3	4	4	3	4	3	4	2	3
2019	1	4	1	4	3	4	4	4	3	4	2	4	4	4	4	3	4	4	3	4	3	4	4	4	2	3
2019	1	4	1	4	4	4	3	3	3	4	4	4	3	4	1	4	4	5	5	5	2	2	4	3	2	3
2019	1	4	1	3	4	4	3	4	4	2	4	4	4	4	3	4	4	3	4	4	3	3	4	3	2	3
2019	1	4	1	5	5	5	4	5	4	4	4	4	3	5	4	3	3	2	1	5	2	3	4	4	4	3
2019	1	4	1	4	5	4	4	5	5	5	5	5	5	4	4	4	4	4	4	4	3	4	5	4	5	4
2019	1	4	1	2	2	3	2	1	2	2	2	5	4	3	4	3	4	1	2	3	1	2	2	2	1	3
2019	1	4	1	2	3	4	4	3	3	4	3	3	4	4	3	3	3	2	3	1	2	3	3	4	4	3
2019	1	4	1	4	3	4	4	3	3	5	4	5	3	3	3	4	3	4	3	4	2	2	2	4	2	3
2019	1	4	1	4	4	3	5	5	5	2	2	3	3	3	2	2	3	1	3	4	2	2	4	4	2	3
2019	1	4	1	4	4	2	4	3	3	3	4	4	4	4	4	4	4	3	4	4	4	4	2	4	3	3
2019	1	4	1	4	3	4	5	4	3	5	5	5	4	3	2	4	2	4	3	4	4	3	4	3	4	3
2019	1	4	1	4	4	4	4	3	3	4	4	4	4	4	4	4	4	4	4	4	4	4	4	4	4	3
2019	1	4	1	3	2	2	4	4	4	3	3	3	4	4	4	4	4	2	3	3	4	3	3	3	1	3
2019	1	4	1	3	3	4	3	3	3	4	3	3	4	4	3	3	3	3	4	4	2	3	2	3	4	3
2019	1	4	1	4	4	4	3	3	4	4	4	3	4	4	4	4	3	3	3	3	4	4	3	4	3	3
2019	1	4	1	4	4	4	4	4	4	4	4	4	4	4	4	4	3	4	4	4	4	4	4	4	4	3
2019	1	4	1	4	4	4	4	4	4	4	4	3	5	5	4	5	3	3	3	4	3	4	4	3	3	3
2019	1	4	1	4	4	4	3	4	3	4	3	4	4	4	4	3	4	4	4	4	3	2	3	4	2	3
2019	1	4	1	4	1	2	3	2	1	5	3	4	1	2	2	2	4	3	1	1	2	2	4	1	1	2
2019	1	4	1	3	1	3	3	3	3	4	3	5	3	3	2	3	3	3	3	2	3	2	4	3	1	3
2019	1	4	1	3	3	3	4	5	3	5	5	3	4	4	4	3	3	3	5	5	4	3	3	5	3	3
2019	1	4	1	4	4	4	4	4	4	4	4	4	5	5	5	5	5	3	3	5	2	5	4	5	3	3
2019	1	4	1	4	4	4	4	2	3	4	4	4	4	4	4	5	5	4	4	3	2	2	3	4	2	3
2019	1	4	1	3	3	4	4	4	4	5	5	5	4	4	4	4	4	4	3	4	4	3	5	4	3	3
2019	1	4	1	4	3	3	5	4	4	4	4	5	4	4	4	4	5	4	4	4	4	3	4	5	2	4
2019	1	4	1	4	4	3	4	4	4	4	4	4	4	5	4	4	3	4	3	4	4	3	5	4	4	4
2019	1	4	1	3	1	3	4	1	2	3	3	3	4	4	4	3	5	1	3	4	2	3	3	3	2	2
2019	1	4	1	4	4	5	4	4	4	5	5	5	5	4	4	4	4	4	4	4	3	2	4	4	4	3
2019	1	4	1	4	4	3	3	3	3	5	5	5	4	4	4	4	4	4	4	4	4	4	4	4	5	3
2019	1	4	1	4	4	4	5	5	5	5	5	4	4	4	4	4	5	4	4	5	4	4	4	5	4	4
2019	1	4	1	3	3	3	3	3	3	4	4	4	4	4	3	3	3	2	1	2	4	4	4	4	3	3
2019	1	4	1	3	3	2	3	2	2	4	4	4	5	5	3	2	3	3	3	2	3	3	2	3	2	2
2019	1	4	1	4	4	4	4	5	4	4	4	4	4	4	4	4	4	3	5	5	4	4	4	4	4	4
2019	1	4	1	4	3	4	4	4	4	4	4	4	3	4	4	4	4	3	4	4	3	3	3	4	4	3
2019	1	4	1	4	4	4	4	4	4	4	4	4	4	3	4	4	4	3	4	4	3	2	4	4	4	3
2019	1	4	1	3	3	2	5	4	4	3	3	4	4	4	4	4	4	4	2	4	2	5	3	4	3	3
2019	1	4	1	4	4	4	3	4	4	4	4	4	4	4	4	4	4	3	4	4	2	3	4	3	2	3
2019	1	4	1	4	3	4	3	3	2	4	4	4	2	3	1	3	4	3	2	3	1	2	4	2	3	3
2019	1	4	1	3	4	4	3	4	4	4	3	4	4	4	4	4	4	4	4	3	3	3	3	3	2	3
2019	1	4	1	4	2	4	5	5	3	4	1	2	4	3	4	4	4	4	5	4	3	2	3	3	3	3
2019	1	4	1	4	2	4	3	4	4	4	4	4	4	3	3	3	3	4	4	4	1	2	4	4	2	3
2019	1	4	1	4	4	4	4	4	4	3	3	4	4	3	2	3	4	2	4	4	2	2	4	4	2	3
2019	1	4	1	3	3	3	3	4	4	4	4	4	4	4	4	4	3	3	3	3	3	3	3	3	3	3
2019	1	4	1	4	4	4	4	4	4	4	4	4	4	4	4	4	4	4	4	4	4	4	4	4	4	3
2019	1	4	1	4	4	5	4	5	5	2	3	4	4	4	5	4	5	4	3	3	3	3	3	5	2	3
2019	1	6	1	4	4	4	4	4	4	4	4	5	4	4	4	4	4	4	5	5	3	4	4	5	4	3
2019	1	2	1	4	4	4	4	4	4	4	4	4	4	4	4	4	2	4	4	3	4	4	4	4	4	3
2019	1	6	1	1	1	2	1	1	1	1	2	2	4	5	5	5	5	5	3	5	5	5	1	4	1	2
2019	1	3	1	5	4	5	4	3	4	4	3	5	4	2	4	4	2	4	2	2	2	4	3	5	1	3
2019	1	3	1	4	4	5	4	4	3	5	4	3	4	4	4	4	4	3	3	3	3	2	4	4	4	3
2019	1	4	1	3	2	3	4	4	4	4	3	5	4	4	2	4	3	1	5	3	1	3	4	3	4	3
2019	1	1	0	3	3	4	3	4	4	5	5	5	4	4	4	5	3	3	2	4	4	4	4	5	5	3
2019	1	3	0	4	4	4	3	2	3	5	5	5	5	5	5	4	4	3	3	3	5	5	4	5	5	4
2019	1	2	0	5	5	5	5	5	5	5	5	5	5	5	5	5	5	5	5	5	5	5	5	5	5	4
2019	1	5	0	4	4	5	5	5	5	4	3	5	4	4	4	4	5	5	2	3	4	4	4	4	2	4
2019	1	4	0	3	3	3	5	5	4	5	4	5	4	4	4	5	3	3	4	4	2	2	2	4	3	3
2019	1	6	0	3	3	3	2	2	2	2	3	5	3	4	3	3	4	4	3	3	3	2	2	3	1	2
2019	1	6	0	4	3	4	3	4	4	4	4	4	4	4	4	4	4	4	4	4	3	3	4	4	4	3
2019	2	5	0	4	4	4	4	4	4	5	4	4	4	4	4	4	5	5	4	5	4	4	4	4	5	4
2019	1	2	0	5	3	3	4	4	4	5	4	4	4	4	4	4	5	3	4	4	4	3	4	4	3	3
2019	2	6	0	4	3	4	5	4	2	5	5	5	4	3	4	4	4	4	1	2	3	2	3	4	4	3
2019	2	1	0	2	1	5	5	2	2	5	5	5	4	5	5	4	4	4	5	5	5	3	4	1	3	4
2019	2	5	0	5	4	4	4	4	3	5	5	5	5	5	5	4	5	5	2	4	2	5	3	4	5	3
2019	1	5	0	4	4	2	3	4	3	1	3	5	4	4	4	3	3	3	4	4	2	4	4	4	3	3
2019	2	5	0	4	3	4	4	4	2	5	4	4	4	4	4	4	4	3	2	3	2	3	2	4	2	3
2019	1	3	0	4	4	4	5	3	4	5	4	5	5	5	5	5	5	5	4	4	4	4	4	5	5	3
2019	1	6	0	3	3	3	4	4	4	4	5	4	4	4	4	4	4	5	5	5	3	4	3	5	5	3
2019	1	3	0	4	4	4	3	3	4	5	5	5	4	4	4	3	3	3	2	3	4	3	4	4	5	3
2019	1	6	0	4	4	4	5	5	4	5	5	5	5	5	5	5	5	5	3	4	3	4	4	5	5	4
2019	1	2	0	4	4	4	4	4	4	4	4	4	4	4	4	4	4	4	4	4	4	4	4	4	4	3
2019	1	2	0	4	4	4	4	4	4	4	4	4	4	4	4	4	4	4	4	4	4	4	4	4	4	3
2019	1	5	0	3	2	4	4	4	4	4	4	4	4	4	3	4	4	3	4	5	3	5	2	5	4	3
2019	1	2	0	3	3	3	4	4	3	5	5	5	3	2	2	3	3	3	4	4	2	2	3	2	3	3
2019	1	6	0	4	4	4	4	4	4	5	5	5	4	4	4	4	5	5	5	4	3	4	4	4	4	3
2019	2	6	0	4	4	3	2	2	2	5	4	5	2	4	4	5	4	3	2	2	2	4	2	5	1	2
2019	1	2	0	3	3	5	4	2	2	4	4	4	4	4	4	4	4	5	2	5	2	4	4	4	4	3
2019	1	3	0	5	4	4	4	4	4	4	4	4	4	4	4	4	4	4	4	4	3	4	4	4	4	4
2019	1	6	0	4	5	4	5	4	4	5	5	5	4	5	5	5	4	5	4	4	3	4	4	5	4	4
2019	1	5	0	4	3	3	3	2	2	4	4	5	4	4	4	4	4	3	4	3	3	2	1	4	3	3
2019	2	6	0	5	5	5	5	4	4	5	4	5	5	4	5	5	5	5	3	5	1	4	4	5	4	4
2019	2	2	0	4	2	5	3	4	4	5	5	5	4	4	2	5	4	2	4	3	1	2	2	3	4	3
2019	2	6	0	4	2	4	3	3	1	4	3	4	3	3	3	4	5	3	4	4	3	4	4	3	3	3
2019	1	5	0	4	3	4	2	1	1	4	4	4	3	4	4	2	4	2	1	2	2	2	3	4	4	3
2019	1	6	0	4	4	3	3	3	3	3	3	5	4	4	5	4	5	4	4	4	2	3	3	4	3	3
2019	1	6	0	4	4	4	4	4	4	4	4	4	4	4	4	4	4	4	4	4	4	4	4	4	4	3
2019	1	5	0	4	3	5	5	5	4	5	5	5	4	2	4	5	5	4	5	5	2	4	4	5	5	4
2019	1	3	0	3	2	5	5	5	5	4	4	5	4	4	3	3	5	4	4	3	1	3	3	3	4	3
2019	1	5	0	4	3	3	4	3	2	3	3	4	4	4	4	4	3	4	4	4	4	2	4	4	4	4
2019	1	6	0	2	2	2	2	2	3	3	3	3	3	3	3	3	3	3	2	2	2	2	3	2	2	3
2019	1	6	0	4	3	4	4	4	3	5	4	4	4	4	4	4	5	4	4	5	3	3	4	4	4	3
2019	1	1	0	3	4	3	4	4	4	4	4	4	4	4	4	4	3	4	4	4	4	4	4	4	4	4
2019	1	6	0	2	1	3	2	1	1	2	3	3	2	2	2	2	2	2	2	1	2	2	1	2	2	2
2019	2	6	0	5	4	5	4	4	4	4	5	4	4	4	4	5	5	4	2	2	2	3	4	4	4	3
2019	2	6	0	4	4	4	4	5	4	5	5	5	4	4	4	4	5	5	2	5	2	2	4	3	4	4
2019	2	6	0	4	3	5	4	3	3	3	4	5	5	5	5	5	5	4	3	4	3	3	3	4	4	4
2019	2	6	0	4	4	5	5	4	4	5	5	5	4	4	4	4	5	3	4	5	4	4	3	4	5	4
2019	2	6	0	5	3	5	5	5	4	5	5	3	4	3	3	3	3	4	5	4	5	4	3	3	5	3
2019	2	6	0	4	3	4	2	1	2	4	4	4	2	4	4	4	5	4	4	4	1	2	4	4	2	4
2019	1	4	0	5	5	5	4	4	5	5	5	5	5	5	5	5	5	5	5	5	5	5	5	5	5	4
2019	1	6	0	3	3	4	3	2	2	4	4	4	4	3	3	3	4	5	3	4	3	3	3	3	3	3
2019	1	6	0	5	4	4	4	5	5	4	4	4	4	4	4	4	5	5	1	5	3	4	3	4	5	3
2019	1	6	0	1	1	1	1	1	1	1	1	1	1	1	1	1	1	1	1	1	1	1	1	1	1	1
2019	1	6	0	3	3	3	3	3	3	3	3	3	3	3	3	3	3	3	3	3	3	3	3	3	3	3
2019	1	6	0	3	1	5	5	2	2	5	4	5	5	4	4	5	4	4	2	1	3	1	2	4	4	3
2019	1	6	0	5	4	5	5	4	4	4	4	5	4	4	4	5	5	4	5	4	4	5	5	4	4	3
2019	1	6	0	4	3	4	3	2	2	2	2	2	3	3	3	3	3	3	4	2	1	2	4	4	2	4
2019	1	6	0	4	4	5	4	4	4	4	4	5	3	4	4	4	5	4	3	4	3	3	3	4	4	4
2019	1	6	0	2	3	3	2	1	1	1	1	1	4	4	4	2	3	1	2	1	1	3	3	2	1	2
2019	1	6	0	4	4	3	4	4	4	3	4	3	4	4	4	3	4	4	4	4	3	3	3	3	4	3
2019	1	6	0	3	3	4	4	2	2	4	4	4	3	4	3	3	4	3	3	4	2	4	4	4	3	3
2019	1	6	0	4	5	5	4	4	4	5	4	5	4	5	5	5	5	5	5	5	3	3	3	5	4	3
2019	1	6	0	4	2	4	3	2	2	4	4	4	2	2	3	1	4	2	2	3	4	2	2	2	1	3
2019	1	6	0	4	4	5	4	3	4	4	4	5	4	4	4	2	5	4	1	3	3	3	2	4	4	4
2019	1	6	0	2	3	3	3	1	2	2	2	2	4	4	4	2	2	2	3	3	3	2	2	4	1	2
2019	1	6	0	3	3	3	3	2	3	3	3	3	3	3	3	3	3	3	2	2	3	3	3	3	3	3
2019	1	6	0	4	4	5	4	4	4	3	3	3	5	4	4	4	4	4	4	4	3	4	4	4	4	4
2019	1	6	0	3	2	4	4	3	4	5	2	5	4	4	4	3	4	3	1	3	2	4	2	4	3	2
2019	2	6	0	5	2	4	5	4	4	4	4	4	4	4	4	4	5	4	3	5	3	2	4	4	4	4
2019	2	6	0	5	4	5	3	4	4	5	5	5	4	4	4	5	5	5	3	4	5	4	5	4	4	4
2019	1	6	0	3	3	3	4	3	3	3	3	3	3	3	3	3	3	3	4	3	3	3	3	3	3	3
2019	1	6	0	4	4	4	4	4	4	4	4	4	4	4	4	4	4	4	5	4	3	4	4	4	4	4
2019	1	6	0	3	1	3	3	3	4	4	4	4	4	4	4	4	5	5	3	4	2	1	4	4	4	3
2019	2	6	0	2	3	4	4	4	4	5	4	3	3	2	4	3	4	3	2	4	3	2	3	4	2	3
2019	1	6	0	4	4	4	4	4	3	3	3	3	3	4	4	3	4	3	4	5	3	4	3	4	3	3
2019	1	6	0	4	3	5	5	3	4	4	2	2	3	4	3	3	3	3	4	5	2	3	5	4	5	3
2019	1	6	0	4	3	5	4	3	4	4	4	4	4	5	5	4	3	4	5	4	4	4	4	4	3	3
2019	1	6	0	2	1	3	1	1	2	4	4	4	2	2	2	3	3	4	2	2	1	2	4	3	1	2
2019	1	6	0	4	4	5	4	4	4	5	4	5	4	4	4	3	5	4	5	4	3	4	5	4	4	3
2019	1	6	0	4	4	4	3	1	2	5	5	5	4	4	4	4	4	4	2	4	3	3	2	4	4	2
2019	1	6	0	4	4	4	4	4	4	4	4	4	4	4	4	4	4	4	4	4	4	4	4	4	4	3
2019	1	6	0	4	3	4	3	3	2	3	3	3	3	2	3	3	3	4	2	3	2	2	3	3	1	3
2019	1	6	0	4	4	4	4	4	4	4	4	4	4	4	4	5	3	4	4	4	1	2	3	4	4	3
2019	1	6	0	3	2	3	5	5	4	5	5	5	3	4	4	3	5	4	3	3	2	3	4	5	2	3
2019	1	6	0	5	5	5	5	4	4	5	5	5	5	5	5	5	5	4	3	4	3	4	5	5	4	4
2019	1	6	0	3	2	4	4	3	3	5	4	5	4	5	4	3	4	4	4	4	3	3	3	4	3	3
2019	1	6	0	4	4	4	5	5	5	5	4	5	4	4	4	3	5	3	3	5	1	2	4	4	3	4
2019	1	4	0	5	2	5	5	4	4	2	3	2	4	4	4	5	2	3	2	3	2	2	3	5	4	3
2019	1	1	0	5	4	4	4	4	4	5	3	5	4	5	5	4	5	4	4	4	4	3	5	4	3	3
2019	1	1	0	4	4	4	4	4	3	4	4	4	4	4	4	4	3	4	4	5	4	4	4	4	1	3
2019	1	2	0	5	5	5	5	5	5	5	5	5	5	5	5	5	5	5	5	5	5	5	5	5	5	4
2019	1	2	0	4	4	4	4	4	4	4	4	4	4	4	4	4	4	4	4	4	4	4	4	4	4	4
2019	1	2	0	3	3	2	2	2	3	3	3	3	3	3	3	3	3	3	4	3	4	4	3	3	3	3
2019	1	1	0	4	3	3	4	4	4	4	4	4	4	4	4	3	3	4	4	3	4	4	3	4	3	4
2019	1	1	0	5	5	5	5	5	5	5	5	5	5	5	5	5	5	5	5	5	5	5	5	5	4	4
2019	2	5	0	5	3	4	5	4	2	5	5	5	4	4	1	4	4	4	2	4	2	3	3	4	4	3
2019	1	1	0	4	4	4	3	3	4	5	5	5	4	4	5	4	5	5	1	5	2	2	4	5	4	4
2019	1	4	0	4	5	4	3	4	3	4	4	4	4	2	5	4	4	3	4	4	3	3	3	4	4	3
2019	1	4	0	3	3	3	4	3	4	3	2	4	5	4	4	4	3	5	4	4	4	3	1	3	1	3
2019	1	1	0	4	4	5	4	4	4	5	5	5	5	5	5	4	5	4	5	5	4	4	4	3	5	4
2019	1	3	0	4	2	4	4	4	4	5	4	4	5	5	5	4	4	3	3	4	3	4	2	4	3	3
2019	1	2	0	4	4	4	3	4	4	4	4	4	4	4	4	4	4	4	4	4	3	3	3	4	4	3
2019	2	5	0	3	2	3	4	4	4	5	4	5	4	3	4	4	5	4	2	2	3	4	3	4	5	3
2019	1	5	0	3	4	4	4	4	4	4	4	4	3	3	3	4	4	4	2	3	2	4	3	4	3	2
2019	1	2	0	4	4	3	2	3	4	5	4	4	4	4	3	3	3	4	3	4	3	4	3	4	3	3
2019	1	5	0	3	3	3	4	3	1	5	3	1	5	4	4	3	3	4	4	4	3	4	4	3	2	3
2019	2	6	0	4	4	4	3	4	4	5	4	4	4	4	3	4	4	5	5	4	4	3	4	4	2	3
2019	1	1	0	4	4	4	4	4	4	5	5	5	4	4	4	4	5	5	4	5	4	4	4	4	5	3
2019	1	2	0	3	3	4	4	2	3	4	4	4	4	4	4	4	3	2	1	4	3	3	3	4	3	3
2019	1	2	0	4	4	2	3	3	4	4	4	3	5	5	5	4	2	2	5	4	5	4	3	4	4	3
2019	1	1	0	4	4	4	5	4	4	4	4	4	4	4	4	4	2	3	4	4	4	4	3	4	2	3
2019	1	4	0	5	5	4	5	5	5	5	4	4	4	4	4	4	4	4	3	4	4	4	4	4	4	3
2019	1	3	0	4	3	5	5	5	5	5	5	5	5	5	5	5	5	5	3	4	4	3	4	4	5	4
2019	1	4	0	3	3	4	4	3	4	4	3	4	4	4	4	4	4	2	2	1	4	4	3	4	2	3
2019	1	2	0	5	5	5	4	4	5	4	5	4	5	5	4	5	4	5	5	5	5	5	4	5	4	3
2019	1	3	0	4	1	4	1	1	1	3	3	3	2	3	2	4	2	2	4	4	2	2	1	4	2	2
2019	2	6	0	4	3	4	4	3	2	4	2	4	4	5	4	4	4	3	3	3	2	4	2	3	2	2
2019	1	2	0	4	3	4	3	3	4	4	4	4	5	5	4	4	3	3	3	3	3	2	3	2	4	3
2019	2	6	0	4	4	4	4	2	2	5	5	4	4	4	5	4	5	5	2	4	2	2	4	3	1	1
2019	1	2	0	3	3	2	3	4	4	4	3	4	2	3	3	3	4	3	3	3	4	3	3	3	3	3
2019	1	2	0	5	5	4	5	5	4	5	5	4	5	5	4	4	5	5	4	5	5	4	4	4	5	3
2019	1	1	0	3	4	5	3	4	5	4	5	5	4	3	3	4	4	4	4	3	5	4	4	4	4	3
2019	1	1	0	5	4	4	5	5	4	4	5	4	4	3	5	5	3	4	5	5	5	4	4	4	4	4
2019	1	1	0	4	4	4	3	4	3	4	3	4	4	3	4	3	4	4	3	3	4	4	3	4	3	3
2019	1	5	0	4	4	5	1	4	4	2	1	5	2	4	4	4	4	4	2	3	4	4	1	5	1	2
2019	1	4	0	5	5	4	2	4	5	5	3	5	4	4	4	3	4	3	3	4	2	2	4	4	3	3
2019	1	4	0	3	4	3	4	3	4	4	4	4	4	4	4	4	3	4	1	4	2	3	2	4	3	3
2019	1	4	0	5	5	5	4	4	4	2	4	5	4	4	3	5	4	4	3	3	2	3	4	4	2	3
2019	1	4	0	3	3	3	3	3	3	3	3	3	3	3	3	3	3	3	3	3	3	3	3	3	3	3
2019	1	4	0	3	3	5	3	4	3	5	4	4	4	3	2	3	3	3	1	3	3	3	2	3	3	3
2019	1	5	0	4	4	4	4	4	4	4	4	4	4	4	4	4	4	4	4	4	4	4	4	4	3	3
2019	1	4	0	4	4	4	4	4	4	4	4	4	4	4	4	4	4	4	4	4	4	4	4	4	4	3
2019	1	4	0	4	4	3	4	5	3	5	5	5	3	5	3	5	1	2	3	4	3	5	4	5	1	3
2019	1	4	0	4	4	4	4	4	4	4	4	4	4	4	4	4	4	4	4	4	4	4	4	4	4	3
2019	1	4	0	5	4	3	4	5	4	3	4	4	4	4	3	4	3	4	4	4	4	4	4	4	4	4
2019	1	4	0	2	3	4	4	3	3	4	3	3	4	4	4	4	3	3	4	3	5	4	2	3	3	3
2019	1	4	0	4	3	4	4	2	2	3	3	3	2	2	2	2	1	2	4	2	4	4	4	3	3	3
2019	1	4	0	2	3	5	2	2	2	3	3	2	2	2	2	2	2	2	1	2	2	2	3	2	2	2
2019	1	4	0	4	4	4	4	4	4	4	4	4	4	4	4	4	4	4	4	4	4	4	4	4	4	3
2019	1	4	0	3	3	4	4	4	4	4	4	4	4	4	4	4	4	4	4	4	3	4	4	4	4	3
2019	1	4	0	3	3	4	5	4	4	4	4	4	4	4	4	3	2	2	2	2	4	3	4	3	3	3
2019	1	4	0	4	4	4	4	2	2	3	3	3	4	4	4	4	3	3	3	3	3	3	4	4	2	3
2019	1	4	0	3	2	2	2	2	2	5	5	4	5	4	5	4	3	4	2	4	4	4	4	4	3	3
2019	1	4	0	4	4	4	4	3	4	3	3	4	4	4	4	4	4	4	3	4	4	4	4	4	4	3
2019	1	4	0	4	4	5	4	3	4	4	4	4	4	4	4	4	4	4	3	4	4	4	4	4	4	3
2019	1	4	0	4	4	4	4	4	4	5	5	5	4	4	4	4	4	4	4	4	3	4	4	5	5	3
2019	1	4	0	4	4	3	4	4	4	4	4	4	4	4	4	4	4	4	3	4	3	4	4	4	4	3
2019	1	4	0	4	4	3	4	3	3	4	4	4	4	4	4	4	4	4	4	4	4	4	4	4	4	3
2019	1	4	0	3	1	5	4	2	3	3	4	3	4	4	4	4	4	4	4	3	3	3	3	4	3	3
2019	1	4	0	3	3	4	5	3	2	2	2	5	4	4	4	2	4	2	3	2	4	3	4	4	3	3
2019	1	4	0	5	4	4	5	4	4	5	5	5	5	5	5	5	5	5	3	5	5	5	4	5	5	4
2019	1	4	0	4	3	4	4	4	5	5	5	5	4	4	5	5	5	4	4	4	4	3	4	4	5	3
2019	1	4	0	3	3	4	4	4	4	3	3	2	3	3	3	3	3	3	3	2	4	3	3	3	3	3
2019	1	4	0	4	4	4	4	4	4	4	3	3	4	3	4	4	5	4	3	4	3	3	3	4	3	3
2019	1	4	0	4	4	4	4	4	4	4	4	4	4	4	4	4	4	4	4	4	4	4	4	4	4	3
2019	1	4	0	4	4	4	4	4	4	4	4	4	4	4	4	4	4	4	4	4	4	4	4	4	4	3
2019	1	4	0	4	4	3	3	4	5	5	4	5	5	4	3	4	5	4	3	3	4	4	4	4	1	3
2019	1	4	0	4	3	5	4	4	4	5	3	5	5	3	4	4	3	4	3	4	3	3	3	4	4	3
2019	1	4	0	4	4	4	3	5	4	4	4	4	4	3	3	3	4	2	2	3	2	3	4	4	4	3
2019	1	4	0	3	3	4	4	4	4	4	4	4	3	5	4	3	3	1	3	3	2	3	3	3	4	3
2019	1	4	0	3	3	3	3	3	3	3	3	3	3	3	3	3	3	3	3	3	3	3	3	3	3	3
2019	1	4	0	3	3	3	4	3	2	2	3	3	4	4	4	4	4	5	3	3	3	4	3	3	2	3
2019	1	4	0	3	3	3	3	3	3	4	4	4	4	4	3	4	3	4	3	4	3	2	3	3	3	2
2019	1	4	0	4	4	4	4	3	3	2	4	4	3	3	2	2	4	4	1	3	2	2	3	3	1	3
2019	1	4	0	4	4	4	3	3	3	3	3	3	3	3	3	3	3	3	5	3	3	3	1	4	3	1
2019	1	4	0	4	4	4	3	4	4	4	4	4	4	4	4	4	4	4	4	4	4	4	4	4	4	4
2019	1	4	0	3	3	3	5	4	4	3	4	4	4	5	4	3	3	3	4	4	2	3	3	5	3	3
2019	1	4	0	4	4	5	4	3	4	5	5	5	5	4	4	4	4	2	2	2	3	4	4	5	5	3
2019	1	4	0	4	3	4	4	4	4	4	4	4	4	4	4	4	4	4	4	4	4	4	4	4	4	3
2019	1	4	0	4	4	4	4	4	4	4	4	4	4	4	4	4	4	4	4	4	4	4	4	4	4	3
2019	1	4	0	4	4	4	5	4	4	4	4	4	4	4	4	4	4	4	4	4	4	4	4	4	4	4
2019	1	4	0	4	3	4	4	4	4	5	4	4	4	3	3	4	4	4	4	5	4	3	4	4	4	4
2019	1	4	0	4	2	5	5	4	3	2	1	4	4	3	4	4	4	3	3	4	2	4	4	4	2	3
2019	1	4	0	3	3	3	3	2	2	3	3	3	2	2	2	2	3	3	3	3	3	3	3	3	1	4
2019	1	4	0	4	3	4	4	4	3	5	4	4	4	4	4	4	4	3	4	4	4	4	3	4	4	3
2019	1	4	0	4	4	4	4	5	5	5	4	4	4	4	2	3	3	3	4	3	2	1	4	3	3	3
2019	1	4	0	4	3	4	3	2	2	4	3	4	3	3	3	4	4	4	2	3	3	3	4	4	2	3
2019	1	4	0	3	3	3	3	3	3	3	3	3	3	3	3	3	3	3	3	3	3	3	3	3	3	3
2019	1	4	0	4	4	5	4	3	3	5	4	5	5	4	4	4	4	3	3	3	4	4	5	4	4	4
2019	1	4	0	4	4	4	4	4	4	5	4	4	4	4	4	4	4	4	4	3	4	4	4	4	4	3
2019	1	4	0	4	1	2	4	2	1	1	1	1	1	2	1	1	4	1	1	1	2	2	2	2	1	2
2019	1	4	0	4	4	4	4	5	4	5	5	4	4	4	4	4	4	4	2	4	3	3	4	4	4	3
2019	1	4	0	3	3	2	3	3	3	2	3	3	4	3	3	2	1	2	2	3	2	2	3	2	2	2
2019	1	4	0	3	2	4	4	3	4	3	2	3	4	3	4	3	4	3	3	3	3	3	3	3	3	3
2019	1	4	0	4	4	3	5	4	3	4	4	4	5	5	4	4	4	4	3	4	4	4	4	4	4	3
2019	1	4	0	4	5	4	4	4	3	5	5	5	5	5	5	4	5	4	4	4	3	4	5	5	4	3
2019	1	4	0	5	5	5	5	5	5	5	5	5	5	5	5	5	5	5	5	5	5	5	5	5	5	4
2019	1	4	0	2	3	4	3	1	1	1	1	1	2	2	2	2	2	2	2	2	4	4	2	4	1	2
2019	1	4	0	4	4	5	4	5	5	4	4	4	4	4	4	4	4	4	4	4	3	4	4	4	4	4
2019	1	4	0	4	4	4	4	4	4	4	4	4	4	4	4	4	4	4	4	4	4	4	4	4	4	3
2019	1	4	0	5	5	3	3	4	3	3	2	4	4	3	5	4	5	5	4	3	2	3	4	4	3	3
2019	1	4	0	4	4	3	3	4	4	4	3	4	4	3	3	3	4	3	4	4	4	2	4	3	4	3
2019	1	4	0	4	2	5	4	4	4	1	1	2	5	5	5	4	5	2	1	3	4	5	3	5	1	3
2019	1	4	0	4	3	4	5	5	4	4	3	4	4	4	4	5	5	5	5	5	3	2	3	4	3	3
2019	1	4	0	5	4	4	4	4	4	4	4	5	5	5	5	2	5	5	2	2	4	3	2	4	4	3
2019	1	4	0	4	4	4	4	5	5	4	4	4	4	4	4	4	4	4	5	4	4	4	4	2	4	3
2019	1	4	0	3	4	4	4	4	4	3	3	1	4	4	4	3	4	3	2	2	3	2	4	3	1	3
2019	1	4	0	5	5	5	3	5	4	2	2	2	4	4	4	4	4	4	5	5	3	1	3	4	1	3
2019	1	4	0	4	2	4	5	4	4	4	4	4	5	5	5	5	5	5	3	3	3	4	3	4	3	3
2019	1	4	0	4	2	4	4	2	3	4	4	4	4	4	4	4	3	4	4	4	1	4	3	5	4	3
2019	1	4	0	3	2	4	4	4	3	3	3	3	4	3	3	3	3	3	3	3	1	1	3	4	3	3
2019	1	4	0	4	4	4	5	4	4	4	4	4	4	4	4	4	4	4	2	2	2	2	4	3	4	4
2019	1	4	0	3	4	4	5	5	5	5	5	5	4	4	3	3	5	4	2	5	4	3	4	5	4	3
2019	1	4	0	4	5	5	5	5	5	3	5	3	5	5	5	5	5	4	5	4	5	3	5	5	5	3
2019	1	4	0	5	4	5	4	5	5	5	4	3	4	4	4	4	4	4	4	4	3	2	4	4	4	4
2019	1	4	0	2	2	2	4	4	4	2	2	3	4	4	4	3	4	2	4	4	2	2	3	3	1	2
2019	1	1	0	2	3	3	3	3	3	2	1	3	4	4	4	2	4	2	3	3	1	2	1	1	1	2
2017	1	2	1	2	2	4	3	1	1	3	3	2	2	4	3	2	2	2	3	3	4	4	2	4	1	2
2017	1	2	1	3	3	4	3	3	3	3	3	3	4	3	3	3	2	3	4	3	3	3	3	3	2	3
2017	1	1	1	4	4	3	5	4	4	4	4	2	4	4	3	4	2	2	3	4	5	4	2	4	4	4
2017	1	2	1	2	3	2	5	5	5	4	4	4	5	5	5	4	4	4	4	4	4	5	4	4	4	3
2017	1	2	0	4	5	5	2	3	3	2	1	4	4	3	2	5	1	2	3	3	5	5	5	4	2	3
2017	1	1	0	3	4	4	3	4	4	4	4	4	4	4	4	4	4	4	4	4	3	3	2	5	4	4
2017	1	1	0	3	4	4	4	4	4	5	4	4	4	4	3	5	4	3	4	4	2	3	4	4	4	3
2017	1	1	1	2	2	3	2	5	5	2	4	4	5	4	3	3	3	2	3	3	5	3	4	5	2	3
2017	1	2	1	2	4	3	4	4	4	4	3	3	5	5	4	4	2	3	4	5	1	1	3	1	3	3
2017	1	1	0	3	4	4	3	3	2	4	3	3	5	5	5	5	1	2	4	3	4	4	4	4	4	2
2017	1	2	0	5	4	4	5	4	4	5	5	5	4	4	1	3	1	2	5	5	4	4	2	3	4	4
2017	1	2	0	5	4	4	4	4	5	5	5	5	5	5	5	5	5	5	5	5	5	5	5	5	5	4
2017	1	1	1	4	3	5	5	5	5	5	5	5	5	4	4	4	4	5	4	5	4	4	4	4	4	4
2017	1	2	1	4	4	4	5	4	4	4	4	4	5	5	5	4	1	3	4	4	4	4	4	3	4	4
2017	1	2	1	3	3	3	4	3	3	4	3	3	3	3	3	3	3	3	2	3	3	3	3	3	3	3
2017	1	1	1	2	2	3	3	3	4	1	1	1	2	3	3	3	2	1	4	4	3	2	2	3	2	2
2017	1	1	1	4	4	5	4	5	4	4	3	4	5	5	4	3	2	3	4	4	4	3	3	4	3	3
2017	1	2	0	5	5	5	4	4	4	4	4	4	4	4	5	5	5	4	5	5	3	4	4	5	4	4
2017	1	2	0	5	5	5	4	3	3	5	5	4	5	5	5	5	3	3	5	3	5	2	3	3	2	3
2017	1	1	0	4	4	5	4	3	3	4	4	4	5	5	5	4	4	3	4	5	3	3	5	5	4	3
2017	1	1	1	4	2	4	2	2	2	5	5	5	4	5	5	4	5	5	3	4	4	4	4	5	5	3
2017	1	1	1	3	2	3	3	4	5	4	3	3	4	5	5	5	5	4	1	3	3	4	3	4	3	3
2017	1	2	1	4	4	5	4	3	3	2	2	2	5	5	5	5	2	2	4	3	3	4	4	4	2	3
2017	1	2	0	2	2	2	2	3	3	3	3	3	3	3	3	3	4	4	3	4	2	1	2	1	2	2
2017	2	2	0	3	2	2	4	3	3	3	3	2	3	3	3	4	4	3	3	3	2	3	4	4	2	3
2017	1	2	1	3	3	3	4	4	4	5	4	4	4	5	4	4	3	3	4	4	4	4	4	4	4	4
2017	1	3	0	2	1	4	2	4	3	4	4	5	4	3	3	3	4	4	3	4	4	4	2	4	3	3
2017	1	3	1	3	3	3	4	1	1	4	4	4	5	5	5	5	4	4	2	2	5	3	3	3	3	3
2017	2	3	1	4	1	4	4	3	3	5	4	5	4	4	4	4	3	4	3	4	5	3	3	4	4	3
2017	1	3	1	3	1	5	5	2	3	3	3	4	2	2	1	4	3	3	3	2	4	2	2	4	2	3
2017	1	4	1	4	4	5	4	4	4	4	4	4	4	4	4	4	4	4	3	4	4	4	4	4	4	2
2017	1	2	1	3	1	4	5	4	4	4	4	4	5	5	5	5	1	3	5	5	4	2	3	2	1	3
2017	1	4	0	1	1	4	1	3	3	5	5	5	3	3	3	5	5	5	4	5	4	4	5	4	1	2
2017	1	4	0	2	2	3	3	2	2	2	2	2	2	2	2	2	2	2	3	2	2	2	2	2	1	3
2017	1	4	1	2	2	4	3	3	2	3	3	3	4	3	2	2	2	2	3	2	3	2	4	2	4	3
2017	1	4	1	5	2	5	4	4	4	3	3	3	5	5	4	4	3	4	3	5	4	4	2	3	3	3
2017	1	4	1	3	4	4	5	3	4	3	4	4	4	4	3	4	4	3	3	4	2	4	3	3	2	3
2017	1	4	0	4	3	5	5	5	5	5	5	5	4	4	5	2	4	4	2	4	2	4	3	5	3	4
2017	2	4	0	4	2	5	3	1	2	5	5	3	5	4	5	5	5	4	4	3	1	4	4	4	4	3
2017	1	3	0	1	2	2	3	2	1	3	3	4	2	1	2	1	3	2	1	1	2	2	3	2	2	2
2017	2	3	0	3	3	4	3	3	3	3	3	3	3	2	2	2	4	2	2	2	2	2	3	3	3	3
2017	1	3	1	4	1	4	3	2	2	3	3	4	4	4	4	3	4	2	3	3	4	3	2	4	4	3
2017	1	4	1	3	1	4	3	2	3	3	3	4	4	4	3	4	4	3	3	2	3	3	3	4	2	3
2017	1	4	1	4	3	4	3	3	3	5	4	4	4	4	3	4	5	4	4	5	4	4	3	4	2	3
2017	1	3	1	3	3	4	1	1	1	2	1	4	4	4	4	3	2	1	1	2	4	4	1	3	2	2
2017	1	4	1	3	3	5	3	3	2	1	1	2	3	4	4	3	5	3	2	2	3	3	2	3	1	2
2017	1	4	0	4	4	4	4	4	4	4	4	4	4	4	4	4	3	4	4	4	3	4	3	4	4	3
2017	1	4	1	4	3	4	4	4	4	4	4	4	4	4	4	4	4	4	4	4	4	4	4	5	5	4
2017	1	4	0	4	2	2	4	2	2	1	4	5	4	4	4	4	5	4	4	4	4	4	4	4	2	3
2017	2	3	1	4	4	3	3	3	3	3	3	4	4	4	5	5	4	4	3	3	3	4	3	4	4	3
2017	1	3	1	4	4	4	4	4	4	2	3	4	4	4	4	4	4	4	4	4	3	4	3	4	3	3
2017	1	3	0	3	3	4	3	3	3	3	3	3	3	3	3	3	4	3	4	5	2	3	3	3	3	4
2017	1	3	1	4	4	4	5	4	4	4	4	4	4	4	4	3	5	5	4	5	4	4	3	4	4	4
2017	1	3	1	4	5	5	4	4	3	3	3	4	4	4	4	4	4	4	4	3	4	4	2	4	2	3
2017	1	4	1	4	4	4	2	4	4	5	5	5	4	4	4	4	4	4	4	4	2	2	4	2	4	3
2017	1	4	0	3	1	4	2	3	1	3	3	3	3	3	3	3	3	3	1	3	1	1	3	3	1	2
2017	1	3	1	4	3	4	4	3	4	5	5	5	4	4	4	4	3	4	4	4	3	3	3	4	3	3
2017	1	3	0	5	4	5	3	3	4	4	4	5	2	2	3	3	3	3	2	4	1	2	2	1	3	3
2017	1	4	1	3	2	3	5	3	3	5	5	5	4	4	4	4	5	5	4	5	2	2	3	4	3	3
2017	1	4	1	4	2	3	2	1	1	3	3	3	2	2	2	2	3	3	3	4	3	3	2	3	1	2
2017	1	4	0	3	2	4	4	3	3	3	3	3	3	4	4	3	3	3	1	3	5	2	3	4	3	3
2017	1	1	1	4	3	4	4	3	3	3	3	3	4	4	4	3	4	3	3	2	5	4	4	4	3	4
2017	1	4	0	3	1	3	4	4	4	3	4	4	4	4	3	4	4	4	2	4	4	4	3	4	4	3
2017	1	4	0	4	2	5	3	4	4	4	4	5	4	5	3	4	5	3	4	4	3	3	3	4	2	3
2017	1	3	1	3	3	3	4	3	3	3	3	5	4	4	3	3	4	3	3	3	1	1	2	3	2	3
2017	1	4	0	4	3	4	5	5	3	5	5	4	4	4	5	3	4	4	3	4	5	4	3	4	5	3
2017	1	1	1	3	2	4	5	4	4	3	3	3	4	4	4	4	3	4	4	4	3	3	2	4	4	4
2017	1	4	0	4	2	3	3	4	4	4	4	4	3	4	4	4	4	4	3	4	2	3	4	4	3	3
2017	1	3	0	4	1	4	3	1	4	5	3	5	4	5	5	5	4	3	3	3	2	1	2	4	2	2
2017	1	4	0	2	2	2	2	3	3	1	2	2	1	1	1	1	1	1	1	2	2	2	1	2	1	2
2017	1	3	1	4	2	3	3	1	2	4	4	3	5	5	5	5	4	2	3	4	2	4	4	4	3	3
2017	1	3	0	2	3	4	2	1	1	5	5	5	2	2	3	5	5	5	3	5	2	2	1	3	5	3
2017	1	4	0	3	3	4	3	2	2	5	5	5	3	4	1	2	4	4	3	4	4	4	2	3	5	3
2017	1	4	0	3	3	4	4	3	4	4	4	4	4	4	4	4	3	2	1	4	2	4	4	4	4	3
2017	1	4	0	4	4	4	4	1	3	5	2	2	4	5	5	4	4	4	1	1	4	4	2	5	3	3
2017	1	1	1	3	3	4	4	4	4	4	4	4	5	5	4	4	3	4	3	4	4	3	3	4	4	3
2017	1	4	1	4	4	5	4	4	5	5	4	5	5	5	5	4	5	5	5	4	5	5	4	5	4	4
2017	1	2	1	4	3	4	5	3	3	5	5	5	4	4	4	4	5	5	5	4	5	5	4	5	4	4
2017	1	4	0	3	2	4	4	4	4	2	2	2	3	3	3	2	3	2	2	3	4	2	2	3	1	3
2017	1	4	1	4	4	5	4	1	1	4	4	4	5	5	4	3	3	3	1	2	1	5	3	4	4	4
2017	1	4	1	4	3	4	3	2	3	1	1	4	4	4	4	4	5	4	4	4	4	5	4	4	1	1
2017	2	3	0	3	2	1	2	2	2	2	4	2	4	4	4	3	4	2	4	4	4	1	1	1	2	2
2017	1	3	0	4	4	3	3	4	4	5	4	5	4	4	3	3	4	3	3	4	3	4	2	4	4	3
2017	1	1	1	3	3	3	4	3	3	4	4	4	4	4	4	4	3	4	4	4	3	4	4	3	3	3
2017	1	4	0	4	4	4	4	4	4	4	4	4	2	4	3	4	4	5	3	5	3	3	4	4	5	3
2017	1	1	1	4	4	4	4	4	4	4	4	4	4	4	4	4	4	4	4	4	4	4	4	4	4	3
2017	1	3	1	5	5	4	4	5	5	5	5	4	4	4	4	4	5	5	3	5	2	2	5	5	3	4
2017	2	3	0	4	3	5	5	3	4	5	5	5	4	4	2	5	5	4	4	4	3	4	2	5	4	4
2017	1	4	0	3	3	2	3	2	1	4	2	4	3	3	2	2	3	3	2	3	3	2	1	2	1	2
2017	1	4	1	3	1	3	2	1	2	3	4	3	3	2	2	2	4	2	3	2	1	2	1	3	2	2
2017	1	4	1	2	1	4	3	3	3	1	1	1	2	4	2	2	2	1	2	4	4	4	2	3	1	2
2017	1	4	1	1	1	2	3	3	3	2	2	2	5	4	4	3	4	1	1	2	1	1	1	1	1	1
2017	1	4	1	2	1	3	4	1	1	3	1	1	4	4	4	3	3	3	4	3	2	2	2	2	1	1
2017	1	4	1	4	2	4	4	4	3	5	5	4	4	4	3	4	3	4	3	5	4	3	3	4	4	3
2017	1	4	1	1	1	1	2	3	1	3	3	3	2	3	2	3	2	1	2	2	2	4	1	2	1	2
2017	2	3	0	4	4	5	4	1	2	5	5	5	3	3	3	2	4	5	2	2	4	2	3	4	2	3
2017	1	3	1	4	3	4	4	3	4	4	4	5	4	4	3	4	4	3	4	5	1	2	2	5	3	3
2017	1	4	1	4	3	5	1	3	3	3	3	5	4	4	3	2	3	2	3	2	2	2	1	3	1	2
2017	2	3	1	3	2	4	4	4	3	5	5	3	2	4	2	4	4	4	3	3	4	4	2	4	3	3
2017	1	4	0	4	4	5	5	5	5	5	5	5	5	5	5	4	4	5	5	5	5	5	4	4	4	3
2017	2	3	1	4	4	4	5	4	4	5	4	4	5	5	4	4	4	4	5	4	4	5	3	5	3	3
2017	1	1	1	4	4	5	5	4	4	5	5	4	5	5	5	5	4	4	4	5	3	3	5	4	4	4
2017	1	3	0	5	4	4	4	3	3	5	5	5	3	4	5	4	5	5	4	5	2	2	4	3	3	3
2017	1	4	1	4	4	5	5	4	4	4	4	4	4	4	4	4	3	4	3	5	3	3	3	4	4	3
2017	1	3	1	3	1	5	5	4	4	3	3	3	4	4	4	4	4	1	2	2	4	4	3	4	3	1
2017	1	4	1	3	1	4	4	4	4	2	2	4	4	4	4	4	4	4	4	4	4	4	1	4	1	3
2017	1	4	0	3	2	4	4	4	2	1	1	1	3	4	3	3	3	2	3	3	4	4	3	3	2	3
2017	2	3	0	4	4	5	2	1	1	5	5	5	3	3	5	5	5	4	1	3	2	1	3	5	2	3
2017	1	3	1	3	2	4	4	3	2	4	3	2	3	4	3	3	2	2	2	3	3	3	3	3	3	3
2017	1	4	0	4	4	5	4	4	3	5	4	5	3	5	5	4	4	4	3	2	4	4	4	5	4	3
2017	1	3	0	1	1	3	3	1	1	1	1	1	1	1	1	1	1	1	1	1	1	1	2	1	1	2
2017	2	3	1	2	2	4	3	4	4	4	4	4	3	4	4	3	4	3	3	2	2	4	2	4	5	3
2017	1	1	1	5	2	3	3	3	4	4	3	2	5	5	5	5	3	4	4	4	5	5	4	4	2	3
2017	1	1	0	5	5	5	5	5	5	5	4	5	5	5	5	5	5	5	5	4	5	4	5	5	4	3
2017	1	4	1	3	1	4	4	3	3	3	3	3	3	4	4	4	4	4	3	4	4	3	3	3	2	3
2017	1	4	1	4	4	5	4	5	5	4	5	5	5	5	5	5	4	4	3	4	3	5	4	3	4	3
2017	1	1	0	2	1	2	3	4	4	3	3	2	4	4	4	3	2	3	3	3	2	3	4	4	4	3
2017	1	3	1	4	3	4	3	2	4	3	3	3	3	3	2	3	3	3	4	4	2	4	2	3	4	3
2017	1	4	1	2	3	4	4	5	3	3	3	2	3	4	4	3	4	4	3	3	2	2	2	3	3	3
2017	1	3	0	4	4	5	3	2	2	4	4	5	4	3	3	3	2	3	3	4	4	4	2	3	1	2
2017	1	2	0	4	3	3	4	3	3	5	5	5	5	5	5	3	4	5	5	5	5	4	3	1	4	3
2017	1	4	0	4	4	4	4	4	4	5	4	5	4	4	4	4	4	4	4	4	4	3	4	4	3	4
2017	1	3	1	1	1	4	1	2	1	2	2	1	5	5	5	3	4	3	2	2	3	3	1	2	1	2
2017	1	1	0	5	5	2	2	4	4	5	4	5	3	4	2	5	4	4	5	4	5	4	2	3	5	3
2017	1	1	1	3	3	4	4	4	4	5	5	4	5	4	4	4	4	2	4	4	4	3	4	4	4	3
2017	1	3	1	5	5	4	4	3	3	4	4	5	4	4	4	5	4	4	4	4	2	4	4	5	4	3
2017	1	4	1	4	2	3	1	1	1	1	2	2	4	4	2	3	2	1	2	3	3	3	1	3	1	2
2017	1	4	1	2	2	2	4	4	3	4	4	4	4	4	4	3	4	3	3	3	1	4	3	3	3	3
2017	1	2	0	4	3	4	4	3	4	5	5	5	5	4	4	3	2	2	2	3	3	3	4	4	4	3
2017	1	4	0	4	3	4	3	3	3	4	4	4	4	4	4	4	3	3	4	3	4	4	4	4	3	3
2017	2	3	0	5	3	5	3	2	2	4	5	4	4	5	5	4	4	4	3	4	5	4	1	4	1	3
2017	1	3	0	5	3	4	3	1	1	4	4	5	5	5	5	5	5	4	3	2	5	4	4	5	4	3
2017	1	4	1	3	3	4	4	5	5	4	2	4	4	4	4	3	4	2	4	5	4	2	4	2	5	3
2017	1	3	1	2	2	4	3	2	2	4	4	5	4	4	3	4	4	3	2	4	3	2	4	4	5	3
2017	1	2	0	3	4	5	5	5	5	2	2	3	4	4	5	3	3	4	4	5	4	3	3	4	2	3
2017	1	2	1	3	3	4	4	3	3	5	4	4	4	4	4	4	4	4	3	4	4	4	3	4	4	3
2017	1	2	1	1	1	4	3	3	2	1	1	2	4	3	3	2	1	1	3	3	5	2	1	1	1	2
2017	1	1	0	3	3	4	5	4	5	4	4	4	5	5	5	4	5	5	3	4	3	4	4	5	3	3
2017	1	4	1	2	4	4	4	4	4	4	4	4	4	4	4	3	5	2	4	4	1	2	4	4	4	3
2017	1	2	1	4	3	5	4	4	4	5	4	3	4	4	4	3	2	2	5	5	2	2	4	4	4	4
2017	1	4	0	2	2	4	4	3	2	2	5	5	4	4	3	3	4	4	1	3	2	4	4	4	5	3
2017	1	4	0	3	1	2	4	3	3	5	4	5	4	4	5	3	3	3	3	5	3	4	5	4	2	3
2017	2	5	1	5	2	4	3	1	1	1	3	5	3	4	3	5	5	5	4	5	3	3	2	3	1	1
2017	1	5	1	4	4	5	4	4	4	5	5	5	4	4	4	4	4	2	4	3	4	4	3	3	2	3
2017	1	6	0	4	5	4	4	3	4	5	3	4	3	4	3	4	5	5	3	5	3	4	4	3	5	4
2017	2	6	1	4	3	4	2	3	3	3	4	4	3	3	3	3	3	4	4	3	2	4	1	3	2	3
2017	2	6	0	3	3	4	2	3	1	5	4	4	4	4	4	4	4	3	2	2	1	2	2	3	2	3
2017	1	6	0	5	5	4	3	3	3	5	3	5	4	4	4	4	5	4	4	4	4	3	4	3	3	4
2017	2	5	1	5	3	4	2	1	1	1	1	5	4	5	5	5	5	5	4	5	3	3	3	3	1	2
2017	1	6	1	3	2	3	3	2	2	4	4	2	2	3	2	3	3	2	3	2	1	2	3	4	2	3
2017	2	5	0	3	2	4	4	3	3	3	3	3	4	4	4	4	5	4	3	5	3	3	5	4	4	4
2017	2	5	0	5	4	5	5	5	5	5	5	5	5	5	5	5	5	5	5	5	5	5	5	5	4	4
2017	1	6	0	3	3	4	3	4	4	5	3	5	4	4	4	4	3	3	3	3	2	3	4	4	4	3
2017	1	1	0	3	3	4	4	2	3	2	2	3	4	4	4	4	4	4	3	4	4	4	3	4	2	3
2017	1	5	0	4	4	4	4	4	3	4	4	4	4	3	3	3	4	2	2	3	2	3	2	2	4	3
2017	1	6	1	3	2	3	3	3	2	2	2	5	3	3	3	3	4	4	2	3	1	2	2	3	2	2
2017	1	5	1	3	3	4	4	5	4	5	4	5	3	4	4	3	5	3	4	4	4	2	4	3	4	4
2017	1	6	0	4	4	5	3	4	3	5	5	5	4	4	4	4	5	4	4	4	3	4	4	5	4	4
2017	1	6	1	4	1	2	2	2	1	2	2	2	4	4	4	2	4	3	2	5	1	3	2	4	2	3
2017	2	6	0	4	3	4	3	3	3	2	3	3	3	4	3	3	4	3	4	2	2	3	3	2	2	2
2017	1	6	1	4	4	5	4	5	4	5	3	4	4	4	4	3	5	3	3	3	4	4	4	5	5	4
2017	1	6	0	3	2	4	4	3	2	3	3	3	4	4	2	3	4	4	2	4	1	2	4	3	1	3
2017	1	5	0	3	3	4	2	2	1	3	4	4	4	4	4	3	3	2	4	4	3	3	3	4	3	3
2017	1	5	0	3	3	4	4	4	4	4	4	4	4	4	4	4	4	4	4	4	3	4	3	4	3	3
2017	2	5	0	4	3	5	4	3	3	5	5	5	3	3	4	4	4	4	2	3	2	2	2	4	4	3
2017	1	6	1	2	2	3	2	1	2	4	2	2	2	2	1	3	4	2	2	3	2	4	2	4	2	2
2017	1	6	0	4	4	4	4	4	5	4	4	4	4	3	4	4	4	4	4	4	3	4	3	4	4	3
2017	1	6	1	4	4	5	4	4	4	5	3	4	4	4	4	4	5	3	4	4	4	4	3	5	2	3
2017	1	6	0	4	4	5	4	4	4	4	4	4	4	4	4	3	4	4	4	4	2	2	4	4	3	4
2017	1	6	0	3	3	3	4	4	4	5	4	5	3	4	4	3	4	3	3	3	4	3	3	3	5	3
2017	2	5	1	4	2	4	3	4	4	4	4	4	3	3	4	3	5	4	3	4	5	4	3	4	3	3
2017	2	6	1	5	3	3	2	1	1	3	3	3	3	3	3	4	4	2	3	3	3	3	2	3	2	3
2017	1	6	0	3	2	4	2	2	3	4	4	4	4	5	5	4	5	3	2	4	2	4	4	5	3	3
2017	1	6	0	5	4	5	4	3	4	5	5	4	4	4	5	5	5	4	2	4	5	4	5	5	3	4
2017	1	5	1	4	4	4	4	3	3	4	4	5	4	4	4	4	5	4	4	4	2	2	4	4	2	3
2017	1	5	0	3	2	4	2	2	2	4	4	5	1	1	2	4	2	1	4	3	2	2	2	1	2	2
2017	1	6	1	5	5	3	3	3	3	4	4	3	4	5	5	5	5	3	5	5	5	5	5	5	1	2
2017	1	6	0	2	2	4	2	1	2	4	3	4	4	4	4	4	4	3	3	4	4	3	2	4	1	2
2017	1	6	0	2	1	2	2	1	1	4	4	4	3	3	3	4	4	4	1	1	3	3	2	4	4	2
2017	1	5	1	3	3	4	4	4	3	3	3	4	4	4	4	3	4	3	2	2	4	4	4	4	2	3
2017	1	6	0	5	5	5	4	4	4	5	5	5	5	5	5	5	3	2	4	5	5	3	5	5	5	3
2017	1	5	0	4	4	4	3	4	3	2	5	5	4	4	4	5	5	5	3	5	5	3	4	3	3	4
2017	2	5	1	5	1	5	3	3	3	4	4	5	4	4	4	5	4	2	1	5	2	3	4	4	3	3
2017	1	5	1	5	3	5	4	3	3	5	5	5	4	3	3	4	4	4	3	3	3	3	4	4	5	4
2017	1	5	0	4	2	5	3	3	4	4	4	5	3	2	2	4	4	3	4	5	3	2	1	4	2	3
2017	1	5	0	3	2	3	4	4	4	5	3	3	3	4	4	3	4	3	4	5	4	3	3	4	3	3
2017	1	4	1	2	2	2	1	1	1	1	1	1	2	2	2	1	1	2	1	1	1	1	2	1	1	1
2017	1	5	0	3	2	4	4	4	3	4	5	5	3	4	4	2	3	4	3	3	4	3	4	4	2	3
2017	1	6	1	3	3	5	4	5	4	4	4	5	4	4	5	5	5	5	5	5	5	5	3	5	5	3
2017	1	5	0	3	2	4	4	2	2	3	4	3	2	2	1	2	4	2	5	5	2	3	3	2	5	3
2017	1	6	0	2	1	2	3	3	3	4	2	4	3	3	2	3	4	3	1	2	2	2	4	3	3	2
2017	1	6	1	4	1	3	3	3	4	4	2	4	2	3	4	3	4	4	4	3	1	1	2	4	2	3
2017	1	5	1	3	4	5	3	3	3	4	4	3	3	5	5	4	4	3	4	4	4	4	5	5	3	4
2017	2	3	1	4	4	5	4	3	3	5	5	5	4	4	4	3	4	4	4	2	5	4	4	4	2	3
2017	2	5	1	4	5	5	3	5	3	5	5	4	4	5	5	3	5	4	2	3	1	3	4	5	2	3
2017	1	6	0	2	2	1	2	1	1	1	1	2	1	1	2	1	2	2	1	2	1	2	2	1	1	3
2017	1	5	1	4	4	4	4	4	4	4	4	4	4	4	4	4	4	3	4	4	3	3	4	4	3	3
2017	2	6	0	4	4	3	2	3	3	5	5	4	3	3	3	4	4	4	2	4	4	4	4	4	3	4
2017	1	5	0	4	4	4	4	4	4	4	4	4	4	4	4	4	4	4	2	4	3	3	4	3	4	4
2017	2	6	1	4	1	5	4	1	2	4	5	4	5	4	4	5	4	4	4	5	2	3	2	4	4	4
2017	1	5	1	2	1	2	4	2	1	2	2	2	5	5	5	2	4	5	3	3	2	2	3	3	1	3
2017	1	6	1	4	4	5	5	4	3	4	3	4	4	4	4	4	4	4	4	5	5	5	4	5	4	4
2017	1	5	0	3	3	4	3	4	3	4	4	4	4	3	2	3	4	4	4	4	4	3	2	3	4	3
2017	1	5	1	4	3	4	3	2	2	3	3	4	3	3	3	3	3	3	5	4	2	1	2	3	2	2
2017	1	3	0	3	3	4	2	2	1	3	3	5	1	3	1	3	4	5	3	2	2	4	2	5	1	2
2017	1	6	0	3	1	3	3	4	2	5	5	4	4	4	4	4	4	4	3	4	2	2	3	5	4	3
2017	1	5	0	2	2	2	2	2	2	2	2	2	2	2	2	2	2	2	2	2	2	2	2	2	2	3
2017	1	6	0	3	3	5	5	5	5	5	5	5	5	4	4	4	3	3	1	3	4	4	3	5	2	3
2017	1	4	0	4	4	5	4	3	3	4	4	4	4	5	5	5	4	5	3	5	3	5	4	5	3	4
2017	1	2	0	5	4	4	5	5	4	4	4	3	4	4	3	4	1	3	4	4	4	3	2	4	4	4
2017	1	4	0	4	4	5	4	5	5	4	4	5	4	5	5	4	5	5	1	5	5	5	3	1	4	3
2017	1	4	0	5	4	5	4	2	1	4	4	2	1	2	3	2	5	4	3	4	5	4	4	3	2	3
2017	1	2	0	2	2	2	2	2	2	2	2	2	2	2	2	2	2	2	2	2	2	2	2	2	2	3
2017	1	2	1	4	4	5	4	3	3	4	4	4	4	4	4	4	2	2	5	4	3	2	3	4	1	3
2017	1	4	0	4	4	4	4	3	3	4	4	4	4	4	4	4	5	4	3	4	3	2	4	3	4	3
2017	1	5	0	4	2	3	2	3	3	1	4	5	5	5	5	5	5	3	3	4	3	1	2	3	2	3
2017	2	3	1	4	3	4	4	4	4	4	3	4	4	4	4	3	4	4	3	3	2	4	3	3	4	3
2017	1	1	1	4	3	4	3	3	4	5	4	4	5	5	4	4	3	4	4	4	5	4	4	4	3	3
2017	1	3	1	3	2	3	1	1	1	2	2	1	3	4	4	3	4	2	1	2	1	2	1	4	2	2
2017	1	3	0	2	2	5	5	5	5	5	4	3	4	4	5	1	2	4	1	5	5	1	1	4	1	2
2017	1	1	1	3	4	5	4	4	5	5	4	4	4	5	4	4	4	4	4	5	4	4	4	5	4	3
2017	1	1	1	4	2	4	4	4	4	5	5	4	5	5	5	3	5	3	5	4	4	3	4	3	5	3
2017	1	4	1	3	2	4	3	2	3	4	3	4	4	3	2	2	3	3	2	4	2	2	3	3	3	3
2017	1	4	1	3	1	5	4	2	3	2	2	2	3	3	3	3	4	2	5	3	5	2	1	2	1	3
2017	1	1	0	3	4	4	4	3	2	4	3	4	3	3	3	3	3	3	3	4	4	2	3	4	3	3
2017	1	2	0	4	4	3	5	5	4	1	1	4	4	4	4	4	2	4	2	3	3	4	4	4	1	3
2017	1	4	0	4	4	4	5	3	4	5	5	5	4	4	4	4	4	4	2	3	2	2	4	4	4	3
2017	1	1	0	3	3	3	4	4	4	2	2	3	4	4	4	3	4	2	4	3	3	2	2	4	3	3
2017	1	4	1	2	3	3	5	2	2	3	3	3	5	5	5	3	3	3	3	3	5	5	2	2	4	3
2017	1	4	1	4	3	4	4	3	3	4	4	3	4	4	4	4	3	3	4	4	4	4	4	4	3	3
2017	1	5	0	4	2	5	3	2	4	4	4	5	4	4	4	4	4	4	2	4	4	4	4	4	5	3
2017	1	2	1	4	4	5	5	4	4	5	4	5	4	4	4	4	4	3	4	4	4	4	5	4	4	4
2017	1	5	0	3	3	4	4	3	4	4	4	5	4	4	4	4	4	3	4	4	4	3	4	4	3	3
2017	2	3	1	5	4	3	3	2	2	4	3	4	4	4	4	5	4	2	2	2	4	3	4	4	3	3
2017	1	6	1	5	2	5	4	5	5	5	4	5	4	4	4	5	5	5	5	4	2	3	4	5	5	4
2017	2	5	1	5	4	5	4	2	1	2	2	2	5	5	5	5	5	4	2	3	1	2	2	3	1	3
2017	1	2	1	2	2	4	4	3	4	2	3	2	3	3	3	2	2	2	4	4	3	2	4	3	3	3
2017	1	1	1	3	3	4	5	4	4	3	3	3	4	4	4	4	3	3	2	4	4	4	3	4	2	3
2017	1	3	1	4	2	4	4	4	4	4	4	4	5	4	3	3	4	3	4	4	3	3	4	4	4	3
2017	1	5	0	2	2	4	3	1	1	4	3	3	3	3	3	4	2	3	4	3	2	3	4	4	2	2
2017	1	3	1	3	2	5	4	2	3	4	4	3	4	4	5	5	4	5	3	4	2	3	4	4	2	3
2017	2	6	0	5	4	5	3	4	4	5	5	5	4	4	4	4	5	5	3	3	4	3	4	4	5	4
2017	1	1	0	5	5	5	5	5	5	4	4	4	5	5	5	5	4	4	5	4	5	5	5	5	4	3
2017	1	6	0	3	1	2	2	1	1	5	5	5	3	4	4	4	5	4	3	4	3	4	4	5	3	2
2017	1	5	0	1	1	4	2	4	1	4	2	5	4	4	4	3	4	4	4	4	3	1	3	3	1	2
2017	1	3	1	3	1	3	4	3	3	4	4	4	2	4	3	3	4	3	3	3	4	3	4	5	4	3
2017	1	6	0	4	4	5	4	3	3	4	4	4	3	4	4	3	5	5	3	5	3	4	3	4	4	3
2017	2	6	1	4	4	4	4	4	4	4	4	2	4	4	4	4	4	4	2	3	2	4	3	4	2	3
2017	1	3	1	4	2	3	3	3	4	2	2	2	4	4	3	4	4	4	3	3	3	4	2	3	3	2
2017	1	4	0	3	2	4	3	2	2	2	2	2	4	4	4	3	4	3	4	4	4	2	3	1	3	3
2017	1	6	0	2	2	4	1	2	2	5	4	5	2	3	3	3	2	2	2	3	1	2	2	4	1	2
2017	1	5	0	4	4	4	3	4	4	4	4	4	4	4	4	4	4	4	4	4	1	2	4	4	4	3
2017	1	5	0	4	3	4	4	4	4	4	4	4	4	3	5	5	4	4	4	4	4	5	4	5	5	4
2017	1	6	0	3	2	3	4	3	3	4	3	4	3	3	3	4	3	3	2	4	2	2	3	4	4	3
2017	1	1	1	4	4	4	3	4	4	5	4	4	4	4	4	4	5	5	5	5	4	4	4	4	4	3
2017	1	5	1	4	4	4	4	3	3	3	3	5	3	4	4	3	3	3	4	3	3	1	3	4	1	3
2017	1	3	0	3	1	5	4	3	4	5	4	5	4	3	4	4	5	4	4	4	1	2	3	4	4	3
2017	2	3	1	4	4	5	1	1	4	4	4	4	5	5	5	4	5	4	2	3	2	2	1	5	1	3
2017	2	3	1	4	3	4	1	1	2	4	4	3	4	4	4	4	4	3	2	4	4	4	2	3	4	3
2017	2	3	1	5	5	4	2	1	2	5	5	5	5	5	4	5	4	4	3	4	4	5	2	4	2	3
2017	2	3	1	4	3	2	3	1	2	5	5	3	5	4	5	5	4	4	4	3	4	1	3	3	2	3
2017	2	3	1	4	2	5	1	2	2	5	5	5	5	5	5	5	4	3	2	4	4	4	3	4	4	3
2017	2	3	1	4	4	4	4	3	4	4	4	4	4	4	4	4	4	4	4	4	3	2	4	4	4	3
2017	1	6	1	5	4	4	4	4	4	5	5	5	5	5	5	5	5	5	4	5	2	4	4	4	5	3
2017	1	1	0	4	3	4	3	5	4	4	3	3	4	4	2	4	4	4	4	5	2	2	4	4	4	3
2017	1	2	1	4	3	4	5	4	4	4	4	4	4	4	4	4	4	4	4	4	4	4	4	3	4	3
2017	1	2	0	4	4	4	5	4	4	5	5	4	4	4	4	4	4	4	3	4	4	4	4	3	4	4
2017	1	2	1	5	4	4	4	4	3	3	2	3	3	4	4	4	4	4	3	4	3	3	3	3	3	2
2017	1	2	1	3	3	5	4	4	4	4	5	5	4	4	4	5	5	5	4	5	4	5	5	4	4	4
2017	2	4	0	3	1	4	4	2	3	5	3	4	4	3	3	4	4	4	3	4	1	4	4	4	2	3
2017	1	1	0	4	4	4	5	4	3	5	5	5	5	5	5	5	4	5	4	3	5	5	5	5	5	4
2017	1	6	1	4	2	4	4	3	1	2	2	5	3	4	5	5	5	2	4	4	3	4	3	5	2	3
2017	2	6	0	5	5	5	5	4	4	5	4	4	4	4	4	5	5	4	4	4	4	4	4	5	4	4
2017	1	5	1	4	4	5	5	3	4	5	5	5	5	5	4	4	4	3	4	4	3	2	4	5	4	4
2017	1	1	1	4	4	4	4	4	4	3	3	3	5	5	5	5	4	3	4	4	3	3	4	4	1	3
2017	1	1	0	5	4	4	5	3	4	2	3	5	5	5	4	5	4	4	3	3	5	4	4	4	1	3
2017	2	6	0	5	2	4	3	1	1	5	5	5	4	4	4	4	5	5	2	3	4	4	3	4	5	4
2017	1	6	1	4	4	5	3	4	4	5	5	5	4	4	4	4	4	3	4	2	4	4	4	4	5	3
2017	2	3	0	4	4	3	3	2	3	3	3	3	3	3	3	3	3	3	3	3	3	3	3	3	1	2
2017	2	3	1	4	4	5	2	3	3	3	5	4	4	4	3	3	5	5	2	3	4	4	2	4	1	3
2017	2	3	0	2	2	4	4	3	3	2	3	4	4	4	4	4	5	5	4	5	4	3	1	5	4	2
2017	2	3	0	5	5	5	5	4	4	5	5	5	4	4	3	3	5	5	3	3	5	4	5	5	1	4
2017	2	3	1	4	3	4	4	5	4	3	3	1	4	5	4	4	5	5	2	5	4	4	3	5	2	3
2017	1	2	1	3	3	2	3	2	2	1	2	1	5	5	5	3	5	3	2	5	1	2	4	4	1	3
2017	1	2	0	2	1	4	4	4	4	2	2	2	4	4	4	4	3	1	3	4	3	4	3	3	2	3
2017	1	2	1	2	2	2	3	2	3	1	1	3	4	4	4	4	4	2	4	4	3	3	4	3	1	2
2017	1	1	1	3	2	2	4	4	4	3	4	4	4	4	3	4	4	2	4	5	2	2	4	2	2	3
2017	1	1	1	3	2	4	4	4	1	3	2	3	3	3	1	2	2	1	3	3	2	2	2	2	1	2
2017	1	2	1	3	3	2	5	5	5	4	4	4	5	5	5	4	4	3	4	4	5	4	3	4	2	3
2017	1	1	1	4	4	4	5	5	5	5	5	5	5	5	5	5	5	5	5	5	4	3	5	5	4	3
2017	1	2	0	3	2	4	4	4	3	4	1	4	4	3	5	3	2	2	3	4	5	5	4	4	2	3
2017	1	1	1	5	4	3	2	1	2	2	4	4	3	5	5	4	1	4	4	5	2	4	4	4	3	3
2017	1	2	1	2	3	2	3	3	4	4	4	2	4	4	4	2	2	3	4	4	3	4	4	4	4	3
2017	2	1	1	5	4	5	4	4	4	5	4	4	5	5	4	5	5	5	3	4	3	3	4	5	3	4
2017	2	1	0	4	3	4	4	4	3	5	4	5	4	3	3	2	5	5	1	3	2	2	4	3	5	3
2017	1	3	0	2	2	3	3	2	3	4	4	4	3	3	3	3	4	3	1	2	3	3	3	3	2	2
2017	2	4	1	4	3	3	3	3	4	4	4	4	3	4	4	4	4	4	3	4	4	4	3	4	2	3
2017	1	4	1	2	2	4	4	3	3	3	3	4	4	4	4	3	5	3	2	3	3	3	4	3	2	3
2017	1	2	1	3	1	2	1	2	1	1	1	1	4	4	4	1	4	3	3	4	2	2	1	2	2	2
2017	1	3	0	4	3	5	4	4	4	5	5	5	3	3	3	4	4	4	4	4	4	4	2	4	4	3
2017	1	4	1	4	4	3	4	4	4	4	4	3	3	5	5	5	4	2	4	3	5	3	2	5	4	2
2017	1	2	0	1	2	2	5	4	4	5	5	1	5	5	5	3	3	1	3	2	5	2	3	4	1	2
2017	1	2	1	3	3	3	3	3	3	3	3	3	3	3	3	3	3	3	3	4	4	3	3	3	3	3
2017	1	4	1	3	2	4	3	3	3	4	4	4	4	4	4	4	4	4	4	4	2	2	3	3	3	3
2017	1	5	0	3	3	4	2	2	2	4	4	4	3	3	3	3	4	3	3	3	2	3	3	3	4	3
2017	1	5	1	4	3	4	3	3	3	4	4	4	4	3	3	4	3	4	4	3	3	3	4	4	3	3
2017	1	2	0	4	4	4	5	4	4	4	4	3	5	4	4	3	4	4	3	4	4	4	4	5	4	3
2017	1	5	1	3	2	4	4	3	3	3	3	3	2	2	2	3	3	2	2	2	2	2	2	3	1	2
2017	1	6	1	2	2	5	2	2	2	2	2	5	1	2	2	2	2	2	4	2	1	1	2	3	1	2
2017	1	1	0	4	4	5	4	4	4	4	4	4	5	5	4	4	4	4	4	4	4	5	4	4	4	3
2017	2	6	0	3	3	4	3	4	3	5	4	5	5	4	5	4	5	4	3	4	5	4	3	4	5	4
2017	1	4	0	4	2	4	3	3	3	3	2	5	5	5	5	5	5	4	3	5	5	4	4	4	2	3
2017	1	3	1	2	3	3	1	1	1	1	2	3	2	2	2	3	3	2	4	4	3	3	2	4	4	3
2017	1	3	0	3	4	5	2	2	3	4	4	4	5	5	4	5	3	5	3	3	5	1	3	4	3	3
2017	1	2	0	3	3	4	4	3	3	4	4	4	4	4	4	4	3	2	3	3	4	4	4	4	3	3
2017	1	4	1	4	4	4	4	4	4	4	4	4	4	4	4	4	4	4	4	4	4	4	4	4	3	3
2017	1	1	1	4	4	5	3	4	4	5	4	4	5	5	4	3	3	4	4	4	4	4	4	4	2	3
2017	1	2	1	2	2	2	4	4	4	5	4	4	3	3	4	3	3	2	4	4	3	4	4	4	4	3
2017	1	6	1	2	2	3	4	4	4	4	4	4	3	3	4	4	4	3	4	4	3	2	2	4	2	3
2017	1	1	1	3	1	2	3	4	4	3	4	4	5	5	5	4	5	2	3	5	4	2	4	5	2	3
2017	1	3	0	5	3	4	4	4	4	4	4	3	3	4	2	3	4	3	3	4	4	3	2	2	3	4
2017	1	4	1	3	3	4	3	2	2	4	3	2	4	3	3	3	4	3	2	3	2	3	3	2	3	3
2017	1	5	1	4	3	4	5	4	3	4	4	4	3	3	4	3	4	3	2	4	3	2	4	4	4	3
2017	1	2	1	3	3	4	3	4	4	4	4	3	5	4	4	4	4	5	4	5	5	4	3	5	4	3
2017	1	5	0	4	4	5	4	3	3	5	5	5	4	4	4	5	5	4	5	5	1	2	5	3	4	3
2017	1	4	0	3	1	3	2	1	1	5	5	5	4	4	3	3	4	3	2	3	2	1	4	4	2	2
2017	1	3	0	4	2	2	4	3	4	3	3	4	3	3	3	3	3	3	3	4	4	4	3	3	2	3
2017	1	3	0	4	4	3	4	4	3	4	4	4	4	4	4	4	4	4	3	4	3	4	4	4	3	3
2017	1	1	1	4	3	3	4	4	4	2	2	2	4	4	4	4	2	4	4	4	3	4	3	4	3	3
2017	1	6	1	3	3	4	2	2	2	4	4	4	3	3	4	4	4	4	3	4	2	3	3	3	3	3
2017	1	1	0	4	5	5	5	4	4	4	4	3	4	5	5	4	4	3	3	5	5	4	4	4	2	3
2017	1	4	0	4	4	4	4	3	3	5	3	5	3	3	3	2	3	3	1	3	5	2	3	4	3	3
2017	1	1	0	3	4	1	2	2	1	1	2	2	2	2	3	2	2	1	2	3	3	2	2	2	4	3
2017	1	3	1	4	4	4	3	2	4	4	3	5	4	4	4	4	4	4	3	3	4	3	2	4	3	2
2017	2	1	1	3	3	5	4	4	4	5	5	5	5	5	3	3	5	2	4	4	5	3	5	5	2	3
2017	1	3	1	4	4	4	3	2	2	3	3	4	4	4	4	4	4	4	4	4	4	3	3	3	1	3
2017	1	1	1	3	2	4	4	4	3	3	3	3	2	1	2	3	2	2	4	4	3	3	3	4	2	3
2017	1	3	1	3	1	4	2	2	1	1	1	2	4	2	1	2	4	3	3	4	3	2	2	2	1	2
2017	1	6	0	3	2	4	2	2	3	4	4	2	2	4	4	4	5	4	4	5	4	4	1	4	2	2
2017	2	1	1	3	4	4	3	3	4	5	4	4	4	4	3	4	5	4	2	2	3	3	4	4	2	3
2017	1	2	1	5	4	5	5	4	4	5	5	3	5	5	3	5	2	2	4	5	2	2	5	4	3	4
2017	1	5	1	2	1	3	4	2	3	5	5	5	2	4	4	3	2	3	3	4	2	3	2	2	4	3
2017	1	1	1	4	4	4	4	3	4	4	3	1	5	5	4	4	4	4	4	4	2	4	3	3	2	3
2017	1	4	1	4	4	4	4	4	2	1	2	4	4	4	4	4	4	4	4	4	2	2	1	4	2	3
2017	1	2	0	3	4	4	5	5	4	4	4	4	4	5	5	4	4	5	4	4	5	4	3	4	2	3
2017	1	2	1	3	3	4	4	4	4	4	3	1	5	5	4	3	4	2	4	3	2	3	4	4	2	3
2017	1	1	0	4	4	5	4	4	4	4	4	2	4	4	4	3	4	4	4	4	3	3	3	3	3	4
2017	1	2	1	4	4	5	3	4	4	4	4	3	5	5	4	4	3	3	3	4	4	2	4	2	3	3
2017	1	2	0	3	2	5	5	3	4	5	3	5	5	4	2	4	2	3	2	3	3	5	4	4	1	3
2017	1	2	1	3	3	4	4	2	1	5	3	5	1	1	1	1	3	3	5	5	2	2	1	3	1	2
2017	1	2	0	4	3	4	4	3	3	3	3	3	3	4	3	2	3	4	3	4	3	2	4	3	3	3
2017	1	2	1	3	4	5	5	5	5	3	3	3	5	4	4	4	4	1	5	5	5	3	5	3	1	3
2017	1	2	1	4	3	4	5	5	4	5	5	3	5	5	5	4	3	5	5	4	5	5	4	5	4	4
2017	1	5	1	5	4	5	3	2	2	5	5	5	4	5	5	5	5	5	5	5	4	4	5	5	5	4
2017	1	4	0	4	3	4	4	4	4	3	4	3	4	4	4	4	5	4	2	5	3	3	4	4	4	3
2017	2	3	0	4	4	4	4	4	4	1	2	4	4	4	4	4	4	4	4	4	4	4	4	4	1	3
2017	1	2	1	3	1	2	4	4	4	1	2	2	4	4	4	2	2	4	4	3	2	1	2	4	1	3
2017	1	5	1	5	2	4	4	3	4	5	3	2	2	4	4	4	3	4	3	3	2	2	4	2	2	3
2017	1	2	0	3	3	4	4	2	2	4	3	4	3	3	3	3	3	3	4	3	4	4	2	4	2	3
2017	1	3	0	5	5	4	3	4	4	2	2	5	4	4	3	4	5	4	2	5	3	3	4	3	2	4
2017	1	2	0	4	4	3	4	5	5	5	5	2	5	5	5	5	5	4	5	5	5	4	4	4	4	4
2017	1	3	1	4	3	4	4	3	4	3	3	5	4	4	4	4	4	4	3	4	2	4	4	4	2	3
2017	1	1	1	4	3	4	4	4	3	4	4	4	5	5	5	4	3	4	3	3	3	3	3	4	4	3
2017	1	2	0	5	5	5	4	5	5	5	5	5	5	5	4	4	5	5	3	5	5	1	1	5	4	3
2017	1	2	1	2	2	5	4	5	3	3	3	2	5	5	5	3	3	3	5	5	4	1	2	5	3	4
2017	1	4	1	4	3	4	4	4	3	4	4	4	4	4	4	4	4	4	4	4	4	4	2	4	3	3
2017	1	1	0	4	3	5	3	4	4	5	5	4	4	5	4	4	4	3	5	4	2	3	4	5	5	4
2017	1	1	1	2	3	4	5	4	4	1	3	4	5	5	4	3	3	2	2	2	2	3	2	4	1	2
2017	1	2	1	3	3	3	4	4	4	4	4	4	4	4	4	4	4	4	3	4	4	4	4	4	4	3
2017	1	1	1	4	4	4	4	5	4	4	4	4	5	5	5	4	3	3	3	4	3	3	4	4	4	3
2017	1	2	0	4	3	4	4	4	5	4	4	4	5	5	3	4	3	4	4	4	4	4	4	5	4	4
2017	1	3	0	5	4	5	5	4	5	4	4	4	4	5	4	4	4	5	4	4	4	4	2	5	2	3
2017	1	3	0	5	3	5	4	4	2	4	4	4	5	5	5	5	5	5	3	5	4	4	2	3	2	2
2017	1	5	1	4	4	5	5	5	4	5	4	5	5	5	5	4	4	5	5	5	5	4	5	4	4	4
2017	1	3	1	3	3	4	3	3	3	4	4	4	4	3	4	4	4	3	2	4	1	3	2	4	3	3
2017	1	2	0	4	4	5	3	4	5	5	5	4	4	3	3	5	4	4	4	4	4	4	5	5	4	4
2017	2	1	0	3	4	3	4	4	4	5	5	5	4	3	4	3	4	4	4	3	1	2	3	4	3	3
2017	1	1	1	5	5	4	4	5	5	5	5	4	5	5	5	5	5	5	5	5	5	5	4	5	4	4
2017	1	3	1	4	4	4	5	5	5	5	5	5	5	5	4	4	5	5	4	4	4	4	5	5	4	4
2017	1	4	1	2	1	4	4	3	3	2	4	3	4	4	4	3	4	4	1	4	4	3	3	4	3	4
2017	1	1	1	3	4	4	4	4	4	4	4	2	5	5	5	4	4	2	4	4	3	2	3	3	3	3
2017	1	1	1	3	3	4	4	4	4	4	4	4	4	5	4	5	3	4	5	5	3	4	4	4	4	3
2017	1	5	0	3	3	5	4	4	4	5	5	5	4	4	4	4	4	4	5	5	4	4	4	4	4	3
2017	1	4	0	4	4	3	4	3	3	4	4	4	3	3	3	4	4	4	5	4	2	2	4	4	4	3
2017	1	2	1	4	4	5	3	4	4	4	4	4	4	4	4	4	4	4	4	4	3	4	4	4	4	3
2017	1	1	1	4	4	1	4	3	2	4	4	3	4	4	4	4	4	4	4	4	4	4	3	4	1	3
2017	1	4	1	3	1	3	5	5	5	5	5	3	5	5	2	2	4	5	5	5	5	5	4	5	5	3
2017	1	4	0	4	1	5	5	5	5	1	2	3	5	5	5	4	4	4	3	4	4	4	5	4	1	3
2017	2	3	1	4	2	4	4	4	4	5	5	4	5	4	4	5	3	3	3	3	4	4	4	4	3	4
2017	2	6	0	4	4	5	2	1	1	5	5	5	3	4	4	4	4	4	3	3	1	3	4	5	5	3
2017	1	1	1	4	4	3	5	5	5	4	4	3	5	5	5	5	4	4	5	5	4	3	4	5	2	3
2017	1	1	1	5	5	4	4	4	5	4	4	5	5	5	5	5	5	5	4	4	5	4	4	4	5	4
2017	1	2	1	5	5	5	5	5	5	5	5	5	5	5	5	5	5	4	5	5	4	4	4	5	4	4
2017	1	1	1	4	5	3	4	5	5	5	5	5	4	4	5	4	4	5	5	4	4	4	4	4	4	3
2017	1	1	0	4	3	4	4	4	4	4	3	4	4	4	4	4	3	4	4	4	3	4	4	4	4	3
2017	1	6	1	3	3	4	3	1	2	4	4	4	3	4	4	3	4	4	1	1	2	2	4	4	4	3
2017	1	6	0	4	2	2	4	3	1	5	4	5	4	4	5	5	5	5	4	4	2	1	4	4	3	2
2017	1	6	1	3	2	4	3	3	2	3	3	3	3	4	4	4	3	3	3	3	1	2	3	3	2	3
2017	1	6	1	4	3	4	3	3	3	5	5	5	3	4	4	4	3	3	3	3	3	4	3	4	3	3
2017	1	5	0	4	2	3	2	1	1	5	5	5	5	5	5	1	5	4	5	5	5	3	5	5	5	3
2017	1	5	1	4	1	3	4	4	4	5	5	5	4	5	5	4	5	5	4	5	5	5	4	5	5	3
2017	1	5	1	4	3	5	4	4	4	5	4	5	4	4	4	4	5	4	4	4	3	3	3	4	3	3
2017	2	5	0	3	1	4	3	1	1	4	4	4	4	3	4	3	4	2	3	3	3	2	3	4	2	3
2017	1	5	1	3	2	1	2	4	4	2	2	3	5	5	5	3	5	4	4	5	4	5	4	5	4	3
2017	1	6	0	4	2	2	5	3	3	3	2	5	5	4	5	5	4	1	2	3	5	4	3	4	2	3
2017	1	6	0	1	1	4	3	2	2	4	3	4	3	4	4	4	4	4	4	3	3	3	2	4	2	2
2017	1	6	1	4	4	5	4	3	3	4	4	4	4	4	4	5	3	2	4	3	3	3	4	3	4	3
2017	1	6	1	2	2	4	3	3	3	3	3	3	3	4	4	4	5	4	3	2	3	3	3	4	3	3
2017	1	2	1	4	3	5	5	4	4	4	4	5	5	5	5	4	3	2	5	5	3	4	4	4	2	3
2017	1	1	0	3	2	4	4	2	3	2	4	4	3	3	3	4	3	3	4	4	2	3	4	4	2	3
2017	1	1	0	4	4	4	4	4	4	4	4	4	4	4	4	4	4	4	4	4	4	4	4	4	4	3
2017	1	6	0	2	2	5	3	1	2	5	4	3	4	4	3	2	5	5	3	5	5	5	2	5	3	3
2017	1	6	1	4	4	5	4	4	4	4	4	4	4	4	4	4	4	3	4	4	3	3	4	4	4	4
2017	1	3	1	4	4	3	4	4	4	3	4	4	2	3	3	3	5	4	4	4	3	4	4	5	2	3
2017	1	5	0	3	2	3	3	2	2	4	3	5	3	4	3	5	3	3	4	4	3	2	3	4	3	3
2017	2	3	0	5	5	5	4	3	3	5	5	5	3	5	4	3	5	5	3	3	4	3	5	5	4	3
2017	2	3	0	4	4	4	5	5	5	5	4	3	5	3	4	4	4	3	4	4	4	4	4	4	4	4
2017	2	3	1	4	4	4	4	4	4	4	5	5	4	4	4	5	4	4	4	3	4	5	5	5	5	3
2017	2	3	1	4	2	4	5	4	3	4	4	4	4	4	3	4	4	4	4	4	4	4	4	4	5	3
2017	1	4	1	3	3	4	4	5	4	4	4	4	5	5	5	4	5	4	2	3	3	3	4	4	4	4
2017	1	6	1	4	4	3	4	3	3	5	5	5	3	3	3	3	4	2	3	2	3	3	3	3	3	2
2017	1	4	1	4	4	4	5	4	4	4	4	4	4	4	4	4	4	4	4	4	3	3	4	4	4	3
2017	1	4	0	4	4	4	4	4	3	4	4	4	3	4	4	4	4	4	4	4	4	4	4	4	4	3
2017	1	4	0	3	4	5	4	4	4	4	4	4	4	4	4	4	5	5	3	5	4	4	4	4	5	3
2017	1	4	0	4	4	4	4	4	4	4	4	4	4	4	4	4	4	4	4	4	4	4	3	4	4	3
2017	1	4	1	4	4	4	4	4	4	4	4	4	4	4	4	3	4	4	3	4	4	4	3	4	4	3
2017	1	4	0	4	3	4	4	4	3	4	4	3	4	4	4	4	4	4	4	4	4	4	3	4	4	3
2017	1	4	1	3	3	3	4	4	4	4	4	4	4	4	4	4	4	3	2	2	3	3	4	4	4	3
2017	1	4	0	2	2	3	4	4	4	4	4	4	4	3	2	2	4	4	1	3	2	2	4	3	4	3
2017	1	4	0	5	5	5	5	5	4	4	4	5	5	5	5	5	5	4	2	4	4	4	5	5	4	4
2017	1	4	1	4	4	4	4	4	4	4	4	4	4	4	4	4	4	4	4	4	3	4	3	4	4	3
2017	2	6	1	4	3	4	4	4	3	5	5	2	4	3	3	4	4	4	3	3	4	4	4	4	3	3
2017	1	6	1	4	4	5	4	4	4	4	4	5	4	4	4	4	4	4	5	4	3	3	4	5	2	4
2017	1	4	1	3	2	4	4	4	3	3	3	3	4	5	5	4	4	4	4	4	4	4	3	4	4	3
2017	2	6	0	4	2	4	3	3	3	5	5	5	3	4	4	4	5	4	2	4	2	4	4	4	2	4
2017	2	6	1	3	1	3	3	1	1	5	5	3	4	4	2	3	3	5	2	3	2	1	3	3	1	2
2017	2	6	1	4	3	4	2	3	3	5	4	5	4	4	4	4	4	4	2	3	2	2	3	3	4	3
2017	1	6	0	4	4	4	4	4	4	5	5	3	5	4	5	5	4	4	5	5	3	3	4	5	4	3
2017	1	2	0	5	5	4	3	2	3	4	3	4	5	5	5	5	2	4	5	5	5	4	3	4	2	4
2017	1	6	1	4	4	4	2	2	3	3	2	2	4	4	4	3	4	2	3	3	4	3	3	4	3	3
2017	1	6	1	4	3	4	2	2	2	3	3	3	4	4	4	4	4	2	4	4	4	3	3	3	3	3
2017	1	5	1	3	3	3	3	2	2	3	3	4	2	2	3	3	4	4	4	4	2	2	3	3	2	2
2017	1	4	1	2	2	3	3	3	3	3	3	4	3	3	3	3	3	3	3	3	3	2	3	4	1	3
2017	1	2	1	2	2	4	4	3	3	2	2	1	3	2	2	3	2	1	3	2	2	3	3	3	1	3
2017	2	5	0	3	3	3	4	3	3	3	4	3	4	4	4	3	5	4	4	4	3	3	5	4	3	4
2017	1	1	1	4	4	4	5	4	5	4	4	5	4	5	4	4	3	4	5	5	4	4	4	5	4	3
2017	1	1	1	4	4	5	5	4	4	5	5	4	4	5	5	5	5	4	5	5	4	4	4	4	4	3
2017	1	4	0	4	4	4	4	4	4	4	4	4	4	4	4	4	4	4	4	4	4	4	4	4	4	3
2017	1	6	0	4	4	4	4	4	4	4	4	4	4	4	4	4	4	4	4	4	4	4	4	4	4	3
2017	2	5	0	5	4	5	4	4	3	5	5	5	4	4	5	4	5	4	4	4	3	4	4	4	3	3
2017	2	3	1	4	4	4	4	4	3	5	5	5	4	4	4	4	4	4	4	4	4	3	2	4	3	3
2017	1	1	1	4	4	4	4	4	4	4	4	3	4	4	4	4	3	2	4	4	4	4	4	4	4	3
2017	1	4	0	3	3	2	4	4	4	5	5	5	4	4	4	3	5	5	4	4	4	3	2	3	5	2
2017	1	4	0	4	4	5	4	5	5	3	3	1	3	3	2	3	5	5	3	4	4	4	4	4	1	3
2017	1	4	1	4	2	4	3	2	2	3	1	4	4	4	4	5	5	5	3	5	4	4	4	2	4	3
2017	1	4	0	3	3	3	5	3	3	3	3	3	3	3	3	3	3	3	3	3	3	3	3	3	3	3
2017	1	4	1	4	2	4	3	2	2	3	3	3	4	4	3	4	5	4	4	4	3	2	4	4	4	3
2017	1	4	1	4	4	3	5	5	5	3	4	4	5	5	4	5	4	4	4	4	4	5	4	5	4	3
2017	1	4	0	4	3	4	5	4	3	4	5	3	4	3	3	4	5	4	2	4	2	2	4	4	4	3
2017	1	4	0	4	4	5	4	4	4	3	4	4	4	4	4	4	2	4	3	4	4	2	3	4	3	3
2017	1	4	1	4	4	3	4	4	4	4	4	4	3	4	4	4	4	4	3	4	4	4	4	4	3	3
2017	1	4	0	4	4	4	4	4	4	5	4	4	4	4	4	4	5	4	4	4	4	4	4	4	5	3
2017	1	4	0	4	4	5	3	3	3	2	2	3	5	5	5	5	4	4	5	3	2	3	4	4	4	3
2017	1	4	0	4	3	4	3	3	4	4	4	4	4	4	4	4	4	4	3	4	4	4	4	4	4	3
2017	1	4	1	4	3	4	4	4	3	5	5	5	3	4	1	4	4	2	2	4	1	1	4	2	4	4
2017	1	4	1	4	4	4	3	3	3	3	3	3	3	4	4	3	4	4	3	4	4	3	3	4	4	3
2017	1	4	0	3	3	4	4	4	4	3	3	4	4	4	4	3	3	3	4	3	3	3	3	5	3	3
2017	1	4	0	4	5	5	3	2	2	5	5	5	4	4	4	4	4	5	2	3	3	2	3	3	3	3
2017	1	4	1	3	3	4	2	2	2	2	2	1	3	3	2	3	2	1	2	3	3	2	2	3	1	2
2017	1	4	1	3	3	4	2	4	4	3	3	3	4	3	3	3	4	4	3	4	3	4	4	4	4	3
2017	1	4	0	5	5	5	4	4	4	5	5	5	5	5	4	5	5	5	3	5	4	4	4	5	5	4
2017	1	4	0	4	2	4	4	2	3	4	4	4	3	4	4	4	4	4	2	4	4	3	4	4	4	3
2017	1	4	1	5	5	5	5	5	5	4	4	4	4	4	4	4	4	4	5	4	5	5	5	5	4	4
2017	1	4	0	3	3	3	3	4	4	4	3	4	3	3	4	4	4	4	3	4	3	4	3	3	3	3
2017	1	4	1	4	3	5	3	4	4	5	5	5	5	5	4	5	5	5	3	4	1	3	3	5	3	3
2017	1	4	0	4	4	4	4	4	4	4	4	4	4	4	4	4	4	4	4	4	4	4	4	4	4	4
2017	1	5	1	2	2	2	4	4	3	3	3	3	2	2	4	3	3	3	3	4	3	2	4	4	4	3
2017	1	4	0	4	2	5	4	5	4	4	4	5	4	4	4	4	4	2	2	4	2	3	4	4	2	3
2017	1	4	1	4	4	4	4	4	4	4	4	4	4	3	4	4	4	4	4	4	3	2	3	3	3	3
2017	1	2	1	4	1	4	4	4	4	4	4	4	4	4	4	4	4	4	2	4	3	4	4	4	4	3
2017	1	4	0	3	3	3	3	4	4	1	1	1	3	3	3	1	3	3	3	3	2	3	4	3	1	3
2017	1	4	1	4	1	4	3	4	4	2	4	4	4	4	4	4	4	4	2	4	4	4	3	4	1	3
2017	1	4	1	3	1	3	4	2	1	1	3	4	4	4	4	3	4	4	4	5	1	4	3	4	1	2
2017	1	4	1	3	3	3	4	3	3	3	3	3	3	3	3	3	3	3	3	3	3	3	3	3	3	3
2017	1	4	1	2	2	2	2	2	2	2	2	2	2	2	2	2	2	2	2	2	2	2	2	2	2	3
2017	1	4	0	3	2	4	4	4	4	2	2	3	3	2	2	2	2	2	3	3	4	3	3	3	1	2
2017	1	4	1	5	4	5	4	4	4	4	4	5	4	4	4	4	5	4	4	4	3	3	4	5	4	4
2017	1	4	1	5	5	5	4	5	4	4	4	4	4	4	4	4	4	3	3	4	3	4	4	4	4	3
2017	1	4	1	3	3	5	4	4	4	4	4	4	4	4	4	4	3	3	1	4	4	4	3	4	4	3
2017	1	3	1	4	4	4	4	4	4	4	4	4	4	4	2	4	4	4	4	4	2	4	4	4	4	3
2017	1	4	0	3	4	3	3	2	3	3	3	3	4	4	3	2	4	3	2	2	3	3	2	3	3	3
2017	1	4	1	4	4	3	4	5	5	4	4	4	4	4	4	4	5	5	3	5	4	4	4	4	4	3
2017	1	4	1	3	3	3	4	4	4	4	4	4	4	4	4	3	3	4	3	3	3	2	2	3	2	3
2017	1	4	0	4	5	4	1	1	1	3	2	3	3	2	4	3	5	3	2	2	2	1	4	4	2	3
2017	1	4	1	3	3	3	4	4	4	4	4	4	4	4	4	4	4	4	3	3	3	4	5	4	4	4
2017	1	4	0	3	4	4	4	3	5	3	3	3	4	2	4	3	5	5	2	3	4	3	4	5	3	4
2017	1	4	0	4	4	3	4	4	5	4	4	4	4	4	4	5	4	3	5	5	3	3	4	4	4	3
2017	1	4	0	3	3	3	3	3	3	1	2	4	2	2	2	3	1	4	4	1	3	4	3	4	1	3
2017	1	4	1	3	2	4	4	4	4	5	5	4	4	4	4	4	4	4	4	4	4	4	3	4	3	3
2017	1	4	1	5	5	5	5	5	5	5	5	5	5	5	5	5	4	4	5	3	5	5	5	5	3	4
2017	1	3	0	5	5	3	3	4	5	5	5	5	3	3	4	2	5	3	3	4	4	4	4	4	4	3
2017	2	3	1	2	3	2	4	3	4	5	5	3	4	4	5	4	5	4	4	4	4	4	3	4	2	3
2017	1	3	1	4	2	3	4	3	2	4	4	4	4	3	3	4	4	3	4	4	2	2	2	4	4	3
2017	2	4	1	4	4	4	3	2	2	5	4	5	4	4	4	4	4	4	2	3	2	3	4	3	2	3
2017	1	4	1	4	4	4	5	5	5	4	4	4	4	4	4	4	4	4	4	4	3	3	4	4	4	3
2017	1	2	1	4	4	4	5	4	4	4	3	4	4	4	4	4	4	4	4	4	4	4	4	4	3	3
2017	1	1	1	3	2	5	2	2	2	3	3	4	5	5	5	5	2	2	4	4	5	5	3	5	1	4
2017	1	4	0	3	4	4	3	4	3	4	5	5	4	4	4	4	5	4	3	3	2	2	4	3	4	3
2017	1	2	1	4	3	5	4	4	3	4	4	3	4	4	3	4	3	3	4	4	2	3	4	4	3	3
2017	1	2	1	4	4	4	4	4	4	3	3	4	3	4	3	4	3	4	4	4	4	4	3	5	4	3
2017	1	4	1	3	2	4	4	5	4	4	4	4	4	4	4	3	4	3	4	4	2	2	4	4	4	3
2017	1	4	0	4	4	4	4	4	4	4	4	3	3	5	4	3	4	4	4	3	4	4	4	4	4	3
2017	1	6	0	3	2	4	2	1	1	1	2	5	2	4	4	3	5	3	1	2	1	1	4	3	1	3
2017	1	3	0	4	4	3	5	4	3	5	4	4	4	4	4	3	4	4	2	4	4	4	3	4	3	3
2017	1	4	1	2	2	2	3	4	3	5	5	2	4	4	4	4	4	4	3	3	3	3	3	4	5	3
2017	1	4	0	5	5	5	5	5	5	5	5	5	5	5	5	5	5	5	5	5	5	5	5	5	5	4
2017	1	2	0	4	3	4	5	4	4	5	5	5	4	5	4	4	4	4	4	4	3	4	4	4	4	4
2017	1	2	1	3	3	5	3	3	3	5	2	5	5	5	5	5	4	4	4	4	3	3	4	5	2	3
2017	1	1	1	3	3	3	4	4	4	5	3	4	4	5	4	4	3	3	2	3	4	5	4	4	5	3
2017	1	2	1	1	2	3	3	4	4	2	2	2	2	2	2	3	1	2	4	5	4	3	2	3	2	3
2017	1	4	0	3	4	3	2	2	2	4	4	5	2	5	5	5	5	2	3	4	2	4	3	5	2	3
2017	1	5	0	4	4	4	4	4	4	4	4	4	4	4	4	4	4	4	4	4	4	4	4	4	4	3
2017	1	5	1	3	3	3	3	3	3	3	3	3	3	3	3	3	3	3	3	3	3	3	3	3	3	3
2017	2	6	1	4	2	5	4	4	2	1	5	1	3	4	3	3	5	5	4	5	1	3	4	3	3	4
2017	1	6	1	4	3	5	3	4	4	4	4	4	4	4	3	4	4	4	4	4	4	4	3	4	4	3
2017	1	5	1	4	3	4	3	4	4	4	3	4	4	4	4	4	4	4	3	4	3	4	4	3	4	3
2017	1	5	1	3	3	3	4	4	3	4	4	5	3	3	3	4	4	3	4	5	4	1	4	3	4	3
2017	1	1	1	4	4	4	3	2	2	5	5	5	4	4	4	4	4	4	4	5	2	2	3	4	4	3
2017	1	3	0	5	2	2	5	1	3	4	4	5	5	5	5	5	5	5	5	5	3	3	3	3	5	3
2017	1	2	1	3	3	4	3	4	3	5	5	5	4	4	4	3	4	3	5	5	3	3	4	3	3	3
2017	1	1	0	5	5	5	5	5	5	5	5	5	5	5	5	5	5	5	5	5	5	5	5	5	5	4
2017	1	4	0	3	3	4	4	4	4	4	4	4	4	4	4	3	4	4	3	4	4	4	4	3	4	3
2017	1	1	0	3	1	3	3	4	4	4	4	4	4	4	4	4	3	3	4	2	4	4	3	3	2	3
2017	1	1	1	1	1	3	3	5	5	4	4	4	4	5	4	3	4	5	5	5	3	2	4	4	4	2
2017	1	1	1	4	4	3	2	4	4	3	3	3	4	4	4	3	3	3	4	5	2	4	2	2	1	3
2017	1	2	1	3	4	2	5	4	4	4	4	4	5	5	5	5	2	2	1	2	4	3	3	5	3	3
2017	1	5	1	3	3	4	2	3	2	4	3	4	4	4	4	4	4	3	4	4	3	2	3	4	2	2
2017	1	1	1	3	3	4	4	3	4	3	3	3	3	3	3	3	4	3	4	4	3	3	3	3	2	3
2017	1	1	0	4	4	4	3	4	4	5	5	5	4	4	3	4	4	4	4	4	4	4	4	5	4	4
2017	1	1	0	3	3	5	3	4	4	4	3	4	4	4	4	4	4	3	3	3	4	3	4	4	4	3
2017	1	4	1	4	2	5	4	4	2	3	3	2	4	4	5	4	3	3	4	4	3	3	3	5	3	3
2017	1	3	0	5	5	5	5	3	3	5	5	5	5	5	5	5	4	5	5	5	5	5	5	5	4	4
2017	1	1	1	1	3	4	5	1	1	2	1	1	5	5	3	4	2	4	1	4	1	2	1	3	1	2
2017	1	4	0	2	3	4	3	3	1	2	4	3	2	2	2	4	5	3	1	3	1	3	4	4	2	3
2017	1	4	0	4	4	5	4	4	3	4	4	3	5	5	4	4	4	4	1	3	3	4	4	3	4	3
2017	1	4	1	4	3	5	5	4	4	4	4	4	3	3	4	5	4	5	3	3	3	4	5	4	5	4
2017	1	4	0	4	1	4	4	2	4	3	3	3	4	4	4	4	4	4	4	4	2	3	4	4	3	3
2017	1	4	0	4	3	4	4	4	4	4	4	4	5	5	4	4	5	4	4	4	3	3	5	4	3	4
2017	1	4	0	4	4	5	4	3	4	2	4	4	4	4	4	4	4	4	4	4	5	4	4	4	3	3
2017	1	4	0	4	4	4	3	4	4	2	2	3	2	3	1	2	4	2	3	4	2	2	3	5	4	3
2017	2	3	1	4	3	4	3	3	4	4	4	4	5	4	4	3	4	4	3	3	4	4	4	4	4	3
2017	1	3	1	4	3	3	3	4	3	4	4	5	5	5	5	5	4	3	3	3	2	4	4	5	4	3
2017	1	3	1	3	2	3	4	4	3	2	2	2	3	4	4	2	4	4	3	4	3	2	4	4	2	3
2017	1	3	1	4	3	4	4	3	3	3	3	4	4	4	4	4	3	4	4	4	3	3	4	4	4	3
2017	1	3	1	4	3	3	3	3	3	4	4	4	4	4	3	3	4	3	2	4	3	3	4	4	3	3
2017	1	3	1	3	2	4	2	2	2	4	3	4	2	2	2	2	2	2	3	3	3	2	2	3	2	3
2017	1	3	0	3	2	4	3	2	2	3	3	5	3	3	2	2	4	2	3	3	4	4	2	4	3	2
2017	1	3	0	5	3	4	2	3	2	1	2	4	5	5	5	4	5	3	5	4	2	4	1	4	1	3
2017	1	3	1	4	4	4	4	4	4	4	4	4	4	4	4	4	4	4	5	4	4	4	4	4	3	3
2017	1	3	1	4	3	3	3	3	2	3	3	4	3	4	4	4	3	3	3	4	4	4	3	4	4	3
2017	1	3	1	4	4	4	4	4	4	5	5	5	4	4	4	4	5	4	5	5	3	2	4	4	3	4
2017	1	3	1	3	2	2	3	1	1	3	3	3	3	3	3	3	3	3	4	3	2	2	3	2	3	2
2017	1	3	0	4	4	3	3	3	3	4	4	4	4	4	4	4	3	3	5	4	3	3	2	4	3	3
2017	1	3	0	4	3	5	4	3	3	4	3	4	4	4	2	3	4	4	1	4	4	3	4	4	3	3
2017	1	3	1	3	2	4	3	3	3	3	3	4	4	4	4	3	3	4	3	3	3	3	2	4	3	3
2017	1	3	0	4	3	5	4	4	4	5	5	5	4	5	5	5	5	5	3	5	4	5	5	5	4	4
2017	1	3	0	3	1	3	2	2	1	5	2	3	5	5	5	5	4	4	2	3	3	3	2	2	4	4
2017	1	3	0	4	4	4	4	4	4	5	5	4	4	4	4	4	4	4	4	4	2	2	4	5	4	4
2017	1	3	1	5	5	4	5	5	4	5	5	5	4	5	4	4	4	4	5	5	3	3	3	5	4	3
2017	1	3	0	4	4	3	3	2	2	4	4	4	3	3	3	3	4	3	4	4	4	3	3	3	3	3
2017	1	3	1	3	2	3	5	4	4	3	3	3	3	3	4	4	4	3	2	4	3	3	2	3	2	3
2017	1	3	0	2	1	3	3	1	1	3	3	4	2	2	2	2	4	4	3	3	2	2	3	4	1	2
2017	1	3	1	4	3	5	4	3	4	5	5	5	4	4	4	5	3	3	5	4	5	3	3	5	5	3
2017	1	3	1	4	2	4	4	4	3	4	4	4	4	4	4	4	3	3	3	4	4	3	4	4	4	3
2017	1	3	1	3	2	5	4	3	3	5	5	5	4	4	4	4	5	3	1	1	3	3	3	4	2	4
2017	1	2	0	4	3	5	4	5	5	5	5	3	5	4	4	5	4	4	5	4	3	3	3	3	4	4
2017	1	2	0	4	3	5	4	4	4	4	4	4	4	4	4	4	4	4	1	4	3	3	4	4	4	3
2017	1	2	1	2	3	4	5	5	5	5	4	4	4	5	5	5	3	3	3	4	2	4	2	3	2	3
2017	1	1	0	4	4	5	4	4	4	4	4	4	4	5	4	4	4	4	4	4	3	3	4	4	4	4
2017	1	2	1	3	3	3	4	4	3	4	4	4	4	4	3	3	3	4	4	5	2	2	3	2	3	3
2017	1	2	0	4	4	5	4	4	5	5	3	4	5	5	5	5	4	3	4	4	3	4	4	5	5	4
2017	1	4	1	3	4	4	3	3	3	3	3	3	3	3	4	4	4	3	4	3	3	4	1	3	2	3
2017	1	2	0	5	5	5	5	5	5	5	5	5	5	5	5	5	5	5	5	5	4	4	4	5	5	3
2017	1	2	0	3	4	5	4	4	4	3	4	5	5	4	4	5	5	3	4	4	2	4	4	4	3	3
2017	1	2	1	3	4	5	3	3	4	4	4	4	5	5	5	5	3	2	4	5	3	2	4	4	3	4
2017	1	2	0	3	3	4	3	4	4	4	4	3	4	4	4	4	4	4	4	4	4	4	4	4	4	3
2017	1	2	0	4	4	5	4	5	5	4	4	4	5	4	5	4	2	3	4	5	4	4	4	4	4	4
2017	1	1	1	4	4	4	3	5	4	5	5	5	5	5	5	4	5	5	5	5	5	5	5	5	4	4
2017	1	2	1	4	4	5	5	4	3	5	3	5	5	5	5	5	4	5	3	4	2	3	4	4	3	3
2017	1	2	1	4	4	4	3	3	4	5	2	5	4	4	3	1	5	3	2	4	4	4	4	4	3	3
2017	1	2	1	3	4	4	4	4	3	4	3	3	3	3	3	3	4	4	5	5	3	3	4	4	3	3
2017	1	4	0	4	2	3	4	4	4	4	4	4	3	4	4	3	4	3	4	3	4	5	5	4	4	4
2017	1	2	1	3	3	3	4	4	4	4	4	4	4	5	4	3	5	4	1	5	2	3	4	3	2	3
2017	1	4	1	4	3	4	5	5	4	2	4	4	4	4	4	5	4	5	4	5	2	4	4	4	3	3
2017	1	2	1	4	2	5	3	4	4	4	3	5	5	5	5	5	4	4	5	5	4	1	4	3	3	4
2017	1	4	0	4	4	4	4	4	4	4	4	4	4	4	4	4	4	4	3	4	4	4	4	4	4	3
2017	1	6	1	2	1	2	2	2	2	2	2	5	2	4	3	3	2	2	2	3	1	1	2	4	1	1
2017	1	6	0	4	3	4	3	1	2	5	5	5	2	2	2	2	2	3	2	3	1	3	3	5	3	3
2017	1	6	1	3	2	4	3	3	3	4	2	4	2	3	3	4	5	4	3	4	2	3	4	3	3	3
2017	1	6	1	3	4	5	3	4	4	4	4	4	4	4	4	4	5	5	2	5	2	4	4	4	3	3
2017	1	6	1	2	2	4	4	4	3	4	4	4	4	4	4	4	4	4	4	3	3	3	3	4	4	3
2017	1	6	1	4	4	4	4	4	4	4	4	4	4	4	4	4	4	4	2	4	4	4	3	4	4	3
2017	2	6	1	5	1	5	4	4	2	5	5	4	4	4	4	4	5	5	4	5	2	4	4	5	2	4
2017	1	6	0	5	4	5	4	4	3	5	5	4	4	4	4	4	5	5	4	5	4	5	5	4	3	4
2017	1	6	1	4	3	5	4	4	3	4	4	4	4	4	4	4	4	3	3	4	3	3	3	4	3	3
2017	1	6	1	4	4	3	4	3	3	5	5	5	4	5	4	4	5	4	4	5	2	4	4	4	4	3
2017	1	6	1	2	1	3	5	3	2	3	3	2	2	2	2	2	3	2	2	4	1	3	3	3	1	3
2017	1	6	0	3	2	4	4	2	3	3	2	2	4	5	4	5	3	3	3	4	1	2	4	5	4	3
2017	1	6	1	4	4	4	2	2	3	3	3	3	4	4	4	2	3	3	2	1	2	3	1	3	2	2
2017	2	6	0	5	5	5	3	3	4	5	5	4	4	4	4	4	4	4	4	4	4	4	4	4	4	4
2017	1	6	1	5	3	5	3	2	2	4	2	5	4	4	5	5	4	2	4	4	3	4	3	5	2	3
2017	1	6	1	5	5	4	4	3	3	5	5	5	3	4	4	4	3	4	4	4	4	4	4	4	4	3
2017	1	6	1	4	2	5	5	5	5	4	4	5	4	5	5	4	4	4	4	5	3	3	3	5	5	4
2021	1	1	0	5	5	5	5	5	5	5	5	5	5	5	5	5	5	5	5	5	5	5	5	5	5	4
2021	1	1	1	4	3	3	3	3	2	5	3	4	5	5	5	5	3	4	4	5	4	4	4	4	3	3
2021	3	2	0	5	5	4	5	5	5	4	4	5	4	5	5	4	3	5	4	5	5	5	4	5	5	3
2021	2	5	1	3	4	3	4	4	4	4	3	3	3	3	4	4	4	3	3	4	4	4	4	4	3	3
2021	1	6	0	3	2	4	5	4	4	5	4	5	4	4	4	4	4	4	4	4	2	5	4	5	4	3
2021	2	5	0	4	3	5	4	4	4	2	2	1	3	4	4	2	3	3	2	3	5	3	3	3	2	2
2021	1	3	1	3	3	3	2	3	4	4	3	4	5	5	5	3	2	2	3	3	2	2	3	1	3	2
2021	1	4	1	5	5	5	5	3	3	5	5	5	5	5	5	5	5	5	2	3	2	5	5	5	2	4
2021	2	4	1	4	3	5	5	4	4	5	4	5	5	5	5	5	4	4	4	5	4	4	4	4	4	4
2021	3	1	0	4	3	4	4	3	4	4	4	4	4	4	4	4	3	5	3	4	3	4	3	5	5	3
2021	1	1	1	4	4	4	2	4	4	4	4	4	3	4	3	5	2	3	3	4	4	4	4	4	3	3
2021	1	1	1	4	2	4	5	4	4	5	5	5	4	4	3	4	1	4	4	4	3	3	3	4	2	3
2021	1	5	0	3	3	4	3	3	4	4	4	4	3	3	3	4	3	2	3	3	2	2	4	4	4	3
2021	1	6	0	4	3	4	5	4	4	5	4	5	4	4	4	4	4	4	4	4	2	5	4	4	4	3
2021	1	1	1	4	4	4	4	5	5	4	4	4	4	4	4	4	3	4	4	4	5	3	4	4	3	4
2021	1	2	1	5	5	3	4	5	5	5	5	5	5	5	5	5	5	5	5	5	5	5	5	5	5	4
2021	3	1	1	4	4	4	3	3	2	4	4	4	5	5	4	4	3	3	2	4	4	4	4	4	3	3
2021	1	3	0	4	4	4	4	5	4	5	5	5	4	5	5	5	2	3	4	5	4	4	5	4	5	4
2021	1	4	1	4	3	5	3	3	4	4	4	4	5	5	5	4	4	4	3	3	3	4	4	4	3	3
2021	1	4	1	3	2	2	2	4	4	2	2	2	3	3	1	1	1	1	3	3	3	1	2	1	3	2
2021	1	4	1	4	4	5	2	3	4	5	5	5	5	5	5	5	4	5	4	5	3	5	4	5	5	4
2021	3	2	0	3	3	5	4	4	3	3	3	3	2	3	3	3	2	2	2	3	3	3	4	3	4	3
2021	1	5	1	3	4	4	4	4	4	4	4	4	4	4	4	4	4	4	5	4	4	4	3	4	3	3
2021	1	1	0	3	3	5	3	3	3	2	2	3	4	4	3	3	2	3	3	4	4	4	2	4	4	3
2021	1	2	1	3	2	4	2	3	3	4	4	2	4	4	3	3	1	1	2	4	2	2	2	4	2	3
2021	1	3	1	4	2	5	4	4	4	2	2	2	2	2	2	3	1	2	1	4	4	4	4	5	2	2
2021	2	5	0	2	3	4	3	4	2	5	5	4	3	3	3	3	2	2	1	5	4	4	4	4	5	3
2021	1	1	1	2	2	4	2	3	2	4	4	4	4	4	4	3	1	1	3	3	3	2	2	3	4	3
2021	1	4	0	4	4	4	5	4	4	5	5	5	4	4	5	5	4	5	4	4	4	4	5	4	5	3
2021	1	2	1	5	3	5	3	5	5	5	5	5	4	5	3	5	3	4	4	5	5	3	3	5	5	4
2021	1	3	0	4	3	4	3	2	2	3	3	3	3	3	3	3	2	2	2	3	3	2	2	4	3	3
2021	1	2	1	5	5	5	4	5	5	5	5	5	4	4	4	5	5	4	4	5	5	4	4	3	5	4
2021	2	1	1	3	3	4	4	4	3	5	5	5	4	4	4	4	4	4	4	4	4	3	3	4	4	3
2021	1	1	1	5	5	5	5	5	5	5	5	5	5	5	5	5	5	5	4	5	5	5	5	5	5	4
2021	1	4	1	5	4	5	4	4	4	5	5	5	3	3	3	4	3	4	3	4	4	4	4	5	3	3
2021	1	5	1	2	2	3	5	4	4	4	4	4	4	4	4	4	4	4	3	4	3	4	4	4	4	3
2021	3	1	1	4	4	3	2	3	3	4	3	3	3	4	3	4	1	3	3	3	2	3	2	5	4	4
2021	1	4	1	5	4	3	4	4	4	5	4	5	5	5	5	3	3	3	3	3	4	4	3	4	4	4
2021	2	2	0	4	5	5	4	3	4	5	5	4	5	5	4	5	5	4	1	2	2	4	4	5	4	4
2021	1	2	1	3	3	4	2	2	2	3	3	3	4	4	4	3	1	3	3	3	4	3	3	3	2	2
2021	1	6	0	3	3	3	4	1	2	5	3	4	4	4	3	3	3	2	3	4	4	4	3	4	3	3
2021	1	1	0	5	4	5	4	4	4	5	4	5	4	4	5	5	3	4	3	4	5	4	4	3	3	3
2021	1	2	1	5	5	4	5	5	5	5	5	5	5	5	5	4	4	5	5	5	4	4	5	5	5	4
2021	1	6	1	4	3	4	5	4	4	4	3	4	4	4	4	4	4	4	3	4	3	4	4	4	3	3
2021	1	6	1	4	4	5	4	3	2	3	3	5	4	4	4	3	4	4	4	3	4	5	3	4	4	3
2021	1	1	0	4	4	3	2	4	4	5	4	5	3	3	3	5	1	2	5	4	3	3	4	5	4	3
2021	1	1	1	4	4	5	4	4	4	5	5	5	5	5	5	4	2	4	4	5	4	4	4	4	4	3
2021	2	2	1	5	5	5	5	5	5	5	5	5	5	5	5	5	5	5	4	5	5	5	5	5	5	4
2021	1	2	0	2	3	2	5	2	3	4	5	5	4	4	4	2	3	3	3	4	3	4	3	3	4	3
2021	1	2	1	4	3	4	5	4	4	3	3	3	4	4	4	3	2	2	3	3	3	3	2	3	4	3
2021	1	4	1	4	4	4	3	4	3	3	4	3	3	4	3	4	3	3	3	3	4	4	3	4	4	3
2021	1	1	0	4	3	2	2	2	3	4	4	5	3	3	2	4	5	4	4	4	4	4	4	4	4	4
2021	2	6	1	5	3	5	3	4	4	5	5	5	5	5	5	5	5	3	4	4	4	4	5	5	4	3
2021	3	1	1	3	4	3	4	3	4	4	4	4	3	4	4	4	3	3	2	3	4	4	3	4	3	3
2021	1	2	1	3	2	3	3	4	4	4	4	4	3	5	5	4	2	3	3	3	4	2	3	4	3	3
2021	3	1	0	4	3	4	3	3	4	2	2	2	4	4	4	4	2	2	2	4	4	3	2	3	3	2
2021	1	5	1	3	3	4	5	5	5	5	5	5	4	5	3	3	4	2	3	2	3	4	4	5	3	4
2021	2	1	0	4	3	4	3	4	4	4	4	3	4	4	4	4	3	4	4	4	4	4	3	3	3	4
2021	1	4	0	4	4	5	4	4	4	5	5	5	4	4	5	4	4	4	3	4	1	2	4	4	4	3
2021	1	1	1	4	4	5	5	5	4	4	4	3	4	4	4	5	2	1	3	3	4	3	4	4	4	3
2021	1	5	1	4	4	5	4	4	4	3	4	3	4	5	4	4	5	4	3	4	4	3	4	5	4	4
2021	2	5	1	4	4	4	5	4	4	5	5	5	4	4	4	4	5	5	1	3	1	2	3	4	3	4
2021	2	5	0	4	4	5	3	3	2	5	4	3	4	4	4	4	5	4	3	5	3	4	4	5	4	3
2021	1	1	0	4	4	4	3	3	3	4	4	4	4	4	4	4	2	2	3	4	3	3	4	4	3	3
2021	2	4	1	3	4	2	4	2	3	4	4	4	4	4	2	3	4	4	3	4	3	2	2	3	3	2
2021	1	1	0	3	4	5	1	5	5	3	4	3	5	5	5	3	3	3	4	3	5	4	3	5	4	3
2021	1	6	0	3	3	4	4	3	3	5	3	5	4	4	4	4	4	4	4	4	4	4	4	4	3	3
2021	1	4	0	4	3	3	3	3	4	3	2	2	2	3	3	4	2	2	5	4	3	4	3	4	2	3
2021	1	4	1	3	2	3	3	1	2	3	3	4	3	3	3	3	2	3	1	1	2	2	3	2	3	2
2021	1	5	1	3	4	5	4	4	4	4	4	4	4	4	5	4	4	4	3	5	4	4	4	4	4	3
2021	1	1	0	5	4	5	5	5	5	5	5	5	5	5	5	5	2	3	4	4	3	3	4	5	5	4
2021	1	2	0	4	4	4	4	4	4	4	4	4	4	4	4	4	4	4	4	4	4	4	4	4	4	4
2021	2	1	1	2	2	5	4	4	3	4	3	4	4	4	4	4	3	3	3	2	3	4	3	4	4	3
2021	1	1	1	4	4	4	2	2	3	2	3	3	4	5	4	4	1	3	4	4	4	5	3	3	3	3
2021	2	4	0	4	4	5	4	4	4	2	3	2	4	4	4	5	4	4	4	4	3	3	3	3	4	3
2021	2	6	1	5	2	5	5	5	5	5	5	5	4	3	5	4	5	3	2	2	2	4	5	5	2	3
2021	1	1	1	5	4	4	4	4	3	4	4	4	4	4	4	5	5	5	4	5	5	5	4	5	4	4
2021	1	1	1	2	1	4	3	1	1	5	4	4	3	2	1	1	1	1	1	1	5	5	2	1	1	2
2021	1	2	0	2	2	4	1	1	4	1	3	2	2	4	4	2	1	1	1	3	4	2	4	3	2	3
2021	1	2	1	5	2	5	5	5	4	3	5	5	5	5	5	5	4	4	2	4	2	5	4	5	4	4
2021	2	5	1	5	4	5	2	4	5	5	5	5	5	4	3	4	4	4	4	5	4	4	5	5	4	3
2021	1	3	0	4	4	5	3	4	4	5	5	5	4	4	4	4	3	3	3	2	1	2	3	4	4	3
2021	1	1	1	3	4	4	4	3	4	3	3	3	3	3	3	4	2	3	3	5	3	3	3	3	4	3
2021	1	4	1	3	1	3	4	5	3	3	3	4	4	2	1	5	2	4	1	1	4	4	1	3	3	3
2021	1	2	1	5	5	5	5	5	5	4	5	3	5	5	5	5	3	3	3	4	5	3	4	5	5	4
2021	1	5	1	4	4	5	4	3	3	4	4	4	4	4	4	4	4	3	3	4	2	3	3	5	3	4
2021	3	2	1	4	3	4	3	3	4	4	4	4	3	4	3	4	2	3	3	3	4	5	4	5	5	3
2021	1	1	1	5	5	3	3	4	5	5	5	5	3	5	3	5	5	5	3	5	5	5	3	5	5	4
2021	1	1	0	3	3	4	3	3	3	2	2	2	3	4	4	3	2	3	3	4	4	4	2	3	3	3
2021	1	4	1	2	2	3	2	2	2	2	2	2	2	3	3	2	3	2	2	2	3	1	2	2	1	2
2021	1	6	1	4	4	5	5	5	4	5	4	5	4	4	4	4	5	5	2	5	4	4	4	5	5	4
2021	1	1	0	4	4	3	3	4	4	3	3	4	4	4	3	3	4	4	4	4	3	3	3	4	4	3
2021	1	2	1	4	4	4	4	4	4	4	4	4	4	4	4	4	4	4	4	4	4	4	4	4	4	4
2021	1	1	0	4	1	4	5	4	3	4	4	4	4	4	4	5	4	4	1	2	4	4	4	3	4	4
2021	1	1	1	3	2	5	4	5	5	5	5	4	5	5	5	5	2	4	3	4	3	2	3	4	2	3
2021	1	2	1	3	3	4	4	3	3	3	3	3	4	4	4	4	1	2	3	3	2	2	3	4	2	3
2021	1	2	2	5	5	5	4	4	4	5	5	3	5	5	3	5	2	4	1	2	3	3	4	3	3	2
2021	1	4	0	3	3	5	4	4	4	5	4	5	4	4	4	3	2	3	1	3	2	3	3	4	3	3
2021	1	3	0	4	2	5	4	4	4	5	4	4	3	2	3	3	1	3	1	4	5	5	1	5	4	3
2021	1	6	1	4	4	5	4	4	4	5	4	4	4	4	4	4	4	4	4	4	4	3	3	4	4	4
2021	1	2	1	4	4	5	5	4	4	4	4	4	4	4	4	4	2	2	3	4	2	2	3	4	4	3
2021	1	6	0	5	5	5	3	3	5	4	5	5	4	4	4	4	4	3	3	4	3	5	5	4	5	4
2021	2	4	1	5	5	5	4	4	4	5	4	4	4	5	3	5	3	3	2	4	5	3	3	5	4	4
2021	1	2	0	3	4	4	2	4	3	4	4	4	4	4	4	3	1	2	2	3	3	3	2	3	3	3
2021	1	1	1	2	2	2	4	4	4	3	2	3	5	5	4	4	1	4	3	3	3	3	3	2	2	3
2021	1	1	0	5	4	5	4	4	4	5	5	4	4	3	4	4	3	3	4	4	3	4	4	4	4	4
2021	1	2	0	4	3	4	4	5	4	4	4	4	5	5	5	3	1	5	5	4	5	4	4	4	4	4
2021	1	2	1	4	3	5	2	4	4	4	4	4	4	4	4	4	4	4	2	4	3	4	4	4	4	3
2021	2	2	0	4	2	4	4	3	3	5	5	2	4	4	3	3	1	1	3	4	3	2	3	4	2	3
2021	1	5	1	3	3	4	3	4	3	4	2	4	2	5	3	4	4	1	3	3	4	1	2	4	2	2
2021	1	2	1	4	4	5	3	4	3	3	2	3	2	3	4	2	1	1	1	5	4	4	3	4	2	3
2021	1	4	1	4	3	5	3	3	3	5	5	5	4	4	4	5	3	2	2	3	2	3	4	4	4	3
2021	1	1	1	4	4	4	3	3	2	4	4	3	2	2	2	4	5	3	4	5	4	3	4	4	5	3
2021	3	1	1	5	3	4	4	4	4	4	4	4	4	4	3	4	3	3	4	4	4	4	4	3	4	4
2021	1	3	0	4	4	4	5	5	5	4	4	4	3	3	3	4	4	4	3	4	5	4	4	4	3	3
2021	1	6	1	4	2	5	1	4	4	1	4	1	4	4	4	5	3	5	3	2	2	3	1	5	2	3
2021	3	1	1	4	4	4	3	3	5	4	4	4	5	5	5	5	3	3	2	3	5	5	3	5	4	3
2021	1	1	0	4	3	4	4	3	3	4	4	2	4	4	3	3	1	1	3	4	4	3	3	3	5	3
2021	1	1	1	4	2	3	2	3	3	1	1	4	2	4	4	3	1	4	4	4	2	4	3	2	2	3
2021	2	4	0	5	4	4	5	4	3	4	4	3	3	4	4	4	4	4	3	4	4	4	4	4	3	4
2021	2	3	1	3	4	3	4	2	2	4	4	4	4	4	4	4	4	3	2	3	4	4	3	4	4	3
2021	2	2	0	4	3	4	3	3	4	4	4	4	4	4	4	3	3	3	3	4	3	4	4	4	4	3
2021	2	2	1	4	4	4	3	2	3	5	5	4	2	4	4	4	3	3	2	4	4	3	2	3	2	3
2021	1	6	0	4	3	4	4	4	4	4	4	5	3	3	3	4	3	4	3	4	2	3	3	4	4	3
2021	1	1	0	4	4	5	3	3	4	4	4	4	5	4	4	4	3	4	2	4	4	3	3	3	4	3
2021	1	1	1	3	4	5	5	4	4	3	3	4	5	4	4	4	2	3	4	4	4	4	4	5	4	3
2021	1	6	0	4	4	4	3	3	3	4	4	4	3	3	3	4	3	3	1	3	3	3	3	3	3	3
2021	3	1	1	3	3	1	3	4	4	4	4	5	5	5	5	5	3	5	2	4	4	4	2	4	4	3
2021	1	4	1	4	4	4	3	4	3	2	3	5	3	3	3	3	2	3	3	5	3	3	4	4	3	2
2021	1	2	0	5	5	5	4	4	4	4	4	4	4	5	4	4	4	4	5	4	3	3	5	4	4	3
2021	1	4	0	5	5	5	4	3	3	3	4	4	4	4	4	4	4	5	3	5	5	5	5	5	4	3
2021	1	2	0	3	4	5	4	4	5	4	4	3	3	3	2	3	3	3	2	5	3	4	4	4	4	3
2021	1	2	1	4	4	5	4	4	5	3	4	4	4	4	4	4	1	4	3	4	4	4	4	4	4	4
2021	1	1	0	4	3	5	5	2	3	4	3	4	5	5	5	4	3	4	3	5	5	4	4	5	5	4
2021	1	1	1	3	3	4	3	4	4	4	4	4	3	3	2	4	3	1	2	4	3	4	4	4	3	2
2021	2	1	1	5	5	5	2	5	5	5	5	5	5	5	4	5	3	5	4	4	5	5	5	5	5	4
2021	1	6	0	4	4	3	5	5	4	4	3	5	4	4	4	3	3	4	3	3	2	2	3	5	4	3
2021	1	1	1	5	4	5	5	5	5	5	5	4	5	5	5	5	4	4	4	5	4	5	4	5	4	3
2021	1	1	1	5	5	2	5	5	5	5	5	5	5	5	3	5	5	5	3	5	3	2	5	5	5	4
2021	1	2	0	5	5	5	5	4	5	5	5	5	5	4	4	4	2	4	4	5	5	5	5	5	5	4
2021	1	3	1	5	5	5	5	5	5	5	5	5	5	5	5	5	5	5	5	5	5	3	4	5	5	4
2021	1	1	0	3	2	4	5	5	3	4	4	5	5	5	4	4	3	3	3	4	3	2	3	4	4	4
2021	1	4	1	3	3	4	4	4	4	4	4	4	4	4	3	3	3	3	3	4	4	4	4	4	4	3
2021	1	2	1	5	4	5	3	4	4	4	4	4	5	5	4	4	3	3	3	5	5	4	3	5	4	3
2021	2	6	0	4	3	5	4	4	4	5	5	4	3	3	4	5	5	4	3	3	3	2	4	5	4	3
2021	1	2	1	3	4	4	4	4	4	4	4	4	3	4	3	3	1	1	4	4	3	2	4	4	4	3
2021	1	2	0	4	4	5	4	5	4	3	3	3	3	4	3	4	1	1	3	5	3	4	3	5	5	4
2021	3	1	1	5	4	3	4	4	4	3	3	5	4	4	4	5	4	4	4	5	3	4	4	4	4	4
2021	1	2	0	4	4	4	4	4	4	4	4	4	5	5	5	5	4	4	3	4	5	5	4	5	4	3
2021	1	2	0	3	3	3	3	3	3	2	2	3	4	4	3	2	2	3	3	3	3	1	3	2	2	3
2021	1	4	0	5	4	5	3	4	5	4	4	5	5	5	5	5	4	3	4	5	3	4	3	5	5	4
2021	1	6	1	4	3	4	2	3	4	2	2	5	4	4	1	5	4	3	3	5	2	2	4	5	2	4
2021	1	3	1	4	5	5	5	4	4	4	3	5	4	5	5	4	3	3	3	3	3	4	2	4	2	3
2021	1	4	0	4	2	4	5	4	4	4	4	4	4	4	4	4	2	4	2	4	5	5	4	5	2	3
2021	1	6	1	4	4	4	4	4	4	4	3	3	4	4	4	4	2	2	3	3	4	3	4	3	3	3
2021	1	3	0	3	3	5	4	4	4	4	3	5	2	3	4	4	2	4	3	3	4	4	4	4	3	3
2021	1	3	1	1	4	2	4	4	3	5	5	5	5	4	1	4	4	4	4	3	4	3	1	1	3	2
2021	1	1	1	3	3	4	4	4	4	4	4	4	4	4	4	4	2	2	2	4	4	4	4	4	4	3
2021	1	6	1	1	1	2	1	2	2	2	2	2	4	5	5	4	5	5	2	2	1	3	3	2	1	2
2021	1	2	1	3	3	5	4	4	4	4	4	4	4	4	4	4	1	2	4	4	3	3	3	4	4	4
2021	1	4	0	4	4	4	3	4	4	4	4	4	4	3	3	3	4	3	4	3	3	4	4	4	4	3
2021	1	2	1	5	4	5	4	4	4	4	5	4	5	5	4	4	1	2	3	3	4	4	5	3	3	3
2021	1	2	0	5	4	4	4	4	4	4	4	4	4	3	3	3	5	5	4	4	3	2	4	4	5	4
2021	1	4	1	4	3	4	3	4	3	4	4	4	4	4	4	4	3	4	4	4	3	2	4	4	3	3
2021	1	2	1	3	3	5	5	4	4	4	4	4	3	5	4	4	1	3	2	3	3	4	2	3	3	3
2021	1	3	2	2	2	2	2	3	3	2	3	3	3	3	2	2	4	4	3	3	2	2	3	2	3	3
2021	1	1	0	3	4	5	4	4	4	5	5	5	5	5	5	4	4	4	3	4	5	3	3	5	4	3
2021	1	4	0	3	4	1	4	4	1	4	4	5	2	4	4	4	3	1	2	2	3	3	3	3	3	2
2021	1	1	1	4	4	5	3	5	5	4	4	5	4	5	4	4	2	2	3	1	4	4	4	4	4	4
2021	1	3	1	4	3	4	4	4	2	5	4	5	4	4	5	4	2	3	2	3	3	3	4	4	2	3
2021	1	1	1	2	2	5	4	4	4	2	2	4	4	4	3	2	2	2	1	2	4	4	3	4	2	3
2021	2	6	1	4	3	4	2	2	3	1	2	1	4	4	4	3	4	3	3	3	3	5	2	3	2	2
2021	1	1	0	4	4	5	4	4	4	5	4	4	5	5	5	4	3	4	4	5	4	4	4	5	4	4
2021	3	1	0	3	4	5	4	4	4	4	4	4	4	4	3	4	2	3	4	4	2	3	4	3	4	3
2021	1	1	1	4	3	5	4	4	4	4	4	4	4	4	4	4	2	3	4	3	3	3	3	3	3	3
2021	1	4	0	4	4	4	4	4	3	4	4	5	4	4	4	4	4	4	2	4	4	4	4	4	4	3
2021	3	1	1	3	4	1	2	3	4	3	3	2	4	4	3	3	2	3	3	4	3	2	3	4	5	3
2021	1	3	1	2	2	4	4	2	2	4	4	4	4	3	2	2	2	2	1	2	3	2	2	3	2	2
2021	1	3	0	3	3	4	4	4	4	4	3	2	5	5	5	3	2	2	2	3	5	3	2	4	2	2
2021	1	6	1	3	2	4	3	1	1	2	2	2	2	2	3	3	2	4	2	2	3	3	1	3	2	2
2021	1	2	0	4	4	5	5	5	4	5	5	3	4	4	4	3	3	3	2	4	2	2	3	4	5	3
2021	1	1	1	5	5	2	5	4	4	5	5	5	5	5	5	4	2	3	4	5	4	4	4	5	4	3
2021	1	3	0	4	3	4	4	5	5	4	4	5	5	4	3	4	3	4	3	3	5	3	4	4	4	3
2021	1	4	0	5	5	4	5	5	5	5	5	5	5	5	5	5	4	4	4	4	4	4	5	5	5	4
2021	1	3	0	4	4	4	4	3	4	5	5	5	4	4	4	4	3	3	3	4	4	4	4	5	4	4
2021	1	1	1	5	4	5	4	3	5	5	5	5	5	5	5	5	3	4	4	5	5	5	5	5	5	4
2021	1	6	1	2	2	2	2	2	2	2	2	2	3	2	3	2	2	2	2	2	2	2	1	2	1	2
2021	2	4	1	4	3	3	5	4	4	5	5	4	5	4	4	4	4	4	3	3	4	2	4	2	4	3
2021	1	4	1	3	3	4	4	4	4	4	3	4	3	3	1	3	1	3	4	4	4	4	3	3	3	3
2021	2	6	1	5	4	5	3	2	4	5	5	5	5	5	5	5	5	5	3	3	1	2	4	4	4	3
2021	2	4	0	3	4	3	2	2	3	5	5	5	4	5	3	4	5	4	2	1	3	4	3	5	1	3
2021	1	3	0	4	3	4	4	2	2	4	4	5	4	4	5	2	2	2	4	5	3	4	4	4	5	3
2021	1	4	0	4	4	5	4	4	4	5	5	5	4	4	4	3	2	3	2	3	4	1	4	4	2	3
2021	1	1	1	5	4	4	5	5	5	5	5	5	5	5	5	5	3	5	3	5	4	5	5	5	5	4
2021	1	3	1	4	4	4	4	3	4	4	4	5	4	4	4	4	2	4	2	5	5	4	5	4	4	3
2021	1	3	0	4	3	3	4	4	3	4	4	3	4	5	4	4	3	4	3	3	5	1	3	4	2	3
2021	1	5	1	3	3	3	4	4	4	3	3	3	4	4	5	4	4	4	3	4	4	2	4	4	4	4
2021	1	4	0	2	2	4	4	4	4	3	4	3	4	4	4	4	2	3	1	3	2	3	3	3	4	3
2021	1	1	0	4	4	5	5	4	5	5	4	4	5	4	4	5	5	4	5	5	5	5	3	4	4	4
2021	1	5	1	4	4	4	4	3	4	4	5	4	3	4	4	4	4	5	5	5	4	5	5	4	4	4
2021	1	2	0	2	2	4	4	3	4	3	3	3	4	4	4	4	1	3	2	4	4	4	4	5	4	3
2021	1	4	0	3	3	4	4	3	3	4	4	4	4	4	4	3	3	4	2	3	4	4	4	4	3	3
2021	1	2	1	4	4	5	4	4	4	4	4	4	4	4	4	4	4	4	3	3	4	4	4	4	5	4
2021	1	4	0	3	3	4	4	4	4	5	4	5	4	4	4	5	3	3	2	3	4	4	3	5	4	3
2021	1	4	1	4	5	5	5	5	5	5	5	5	5	5	5	5	5	5	5	5	4	5	5	5	5	4
2021	1	5	0	3	2	3	4	4	4	2	2	2	3	3	3	3	2	1	3	1	4	4	3	4	3	3
2021	3	1	0	4	4	4	4	4	4	4	3	4	5	4	5	4	3	5	3	4	4	3	4	4	4	3
2021	1	6	1	4	2	4	4	2	2	4	2	4	4	3	4	3	3	3	2	4	1	1	3	5	2	3
2021	1	4	1	2	2	3	4	3	4	4	4	2	3	4	4	3	3	2	2	2	4	4	3	2	4	3
2021	1	5	0	4	4	4	4	4	4	4	4	4	4	4	4	4	4	4	4	4	4	4	4	4	4	3
2021	1	3	2	3	3	4	3	3	3	3	3	4	4	2	2	2	1	2	2	3	4	3	3	3	2	3
2021	2	1	1	5	4	5	4	3	3	5	5	5	5	5	5	5	5	5	4	4	3	4	4	5	5	4
2021	1	6	1	3	3	3	3	2	2	2	3	2	3	4	4	4	4	2	2	4	3	4	3	4	2	3
2021	1	6	0	1	1	1	1	1	1	1	1	1	1	1	1	1	1	1	1	1	1	1	1	1	1	4
2021	1	5	1	5	4	5	3	4	5	4	4	5	5	5	5	4	3	1	4	4	1	2	4	2	2	3
2021	1	2	1	5	5	4	4	4	4	5	5	4	4	4	3	4	2	2	4	4	3	4	4	5	5	3
2021	1	5	1	4	3	4	4	4	2	4	4	5	4	4	4	4	3	3	4	4	4	3	3	4	3	3
2021	1	4	1	4	4	4	5	4	4	5	4	5	4	4	4	4	4	4	4	4	4	4	4	4	4	4
2021	1	3	0	4	4	3	4	3	3	4	3	3	3	3	3	3	3	3	3	3	4	4	4	4	4	3
2021	1	2	1	5	5	5	1	3	3	5	5	4	4	4	4	4	1	1	1	2	2	1	2	3	2	2
2021	1	4	1	3	3	3	4	4	4	3	4	3	2	4	3	3	2	2	3	3	3	4	3	5	3	3
2021	1	5	0	4	4	4	4	3	3	5	5	5	4	4	4	4	4	4	4	4	5	4	4	4	4	3
2021	2	6	0	4	2	4	2	2	2	2	4	3	2	3	1	2	2	3	3	3	2	2	2	3	1	3
2021	1	4	1	4	2	5	3	3	4	3	3	4	3	4	2	4	1	2	2	4	4	2	4	4	4	3
2021	1	1	1	3	3	4	3	3	3	3	3	3	3	3	3	3	2	2	3	3	4	4	2	4	3	3
2021	2	6	0	4	2	5	3	4	3	3	2	2	4	4	3	4	4	3	2	2	1	3	2	5	3	3
2021	1	3	0	4	4	4	4	4	4	5	4	4	5	5	5	5	5	5	3	5	5	5	3	5	5	3
2021	2	5	0	3	3	4	5	5	5	4	4	4	4	4	4	4	4	4	2	3	4	4	5	4	5	3
2021	2	6	2	5	5	4	4	3	2	5	5	4	5	5	5	4	5	5	4	3	3	3	3	4	1	3
2021	1	4	1	4	2	4	4	4	4	4	4	4	4	4	4	4	4	4	4	4	4	4	4	4	3	3
2021	1	3	0	4	3	4	3	4	2	4	3	4	4	5	4	3	3	2	3	3	5	5	4	5	4	3
2021	2	6	1	4	3	5	3	3	2	5	5	5	4	4	4	4	5	4	4	3	3	4	4	4	4	3
2021	1	2	1	4	4	4	4	4	4	4	4	4	4	4	4	4	4	4	4	4	5	4	4	4	4	4
2021	1	4	1	4	3	5	4	4	4	5	5	4	3	4	3	4	2	2	3	4	4	3	3	4	3	3
2021	2	4	1	3	2	4	3	3	4	4	3	4	4	4	3	4	4	4	1	4	4	3	4	3	2	3
2021	3	1	0	4	4	3	4	4	4	4	4	4	4	4	4	4	2	4	4	4	4	4	4	4	4	4
2021	1	2	0	3	4	4	4	3	3	4	4	4	4	4	4	4	4	4	3	4	3	4	4	4	4	3
2021	3	1	0	5	4	3	4	5	4	3	3	3	4	5	4	4	1	3	3	4	4	3	4	5	5	3
2021	1	1	1	5	4	4	5	5	5	5	5	5	4	5	4	5	4	4	4	5	4	5	4	5	4	4
2021	3	1	1	4	4	4	4	4	4	4	4	4	4	4	4	4	4	4	4	4	4	4	4	4	4	3
2021	1	2	1	4	4	4	4	4	4	4	4	3	3	4	3	4	4	3	3	4	3	4	3	4	4	3
2021	1	5	1	4	3	3	3	2	3	4	4	4	3	3	4	3	4	3	5	4	4	4	2	2	4	3
2021	1	3	0	3	2	2	4	4	3	5	2	5	3	3	2	5	1	1	5	5	4	4	2	4	3	3
2021	1	5	0	4	3	3	4	4	3	4	4	4	3	3	4	4	4	4	3	4	2	4	4	4	3	3
2021	1	6	1	3	3	5	3	3	4	3	4	5	4	4	4	4	4	3	3	4	3	4	4	4	3	3
2021	1	5	0	4	4	4	4	5	5	5	5	4	3	3	3	5	5	4	4	4	3	3	5	4	5	4
2021	2	5	1	3	2	3	4	4	4	2	4	2	5	4	4	3	4	4	3	3	3	3	3	5	3	3
2021	2	6	0	4	4	4	4	4	4	4	4	4	4	4	4	4	4	4	4	4	4	4	4	4	4	3
2021	2	5	1	4	4	4	3	2	2	4	4	3	4	4	4	3	4	4	3	4	2	3	2	4	3	2
2021	2	6	0	3	4	3	4	2	2	3	3	4	4	4	3	2	4	2	3	4	3	4	3	2	4	3
2021	2	4	0	4	4	4	3	5	5	4	4	4	3	3	3	4	4	3	3	4	4	4	3	4	4	3
2021	2	3	0	2	3	4	4	4	4	3	3	4	4	3	2	3	5	5	2	4	2	2	4	4	1	3
2021	2	6	0	4	4	5	3	4	4	5	4	5	4	4	4	5	4	3	2	3	1	2	1	2	2	3
2021	2	6	1	2	2	3	4	3	3	5	5	3	3	3	3	3	4	4	2	2	3	3	3	3	1	2
2021	2	2	1	4	4	4	3	2	3	5	5	5	4	4	5	4	2	3	3	4	4	4	3	3	2	3
2021	2	3	0	4	3	5	3	3	4	5	5	5	5	5	5	5	5	5	5	5	4	4	4	3	4	4
2021	2	4	1	3	3	4	4	4	4	4	4	4	5	5	5	4	5	4	3	4	4	4	4	4	3	4
2021	2	3	1	4	4	5	2	2	2	5	5	5	4	5	4	4	4	4	3	4	3	4	4	4	5	3
2021	2	3	0	3	3	5	4	3	3	3	3	1	4	4	4	4	5	3	1	3	2	3	3	3	3	3
2021	2	4	0	5	5	5	5	5	5	5	5	5	5	5	5	5	5	5	5	5	5	5	5	5	5	4
2021	2	3	0	4	4	5	4	5	5	5	5	5	4	5	5	5	5	5	4	4	4	4	3	4	4	4
2021	2	3	0	4	4	4	4	4	4	4	4	4	4	4	4	4	4	4	2	4	3	3	4	3	4	3
2021	2	5	0	4	2	4	4	3	3	4	4	4	3	3	3	3	4	2	2	3	1	3	2	1	1	2
2021	2	3	0	5	5	5	3	2	4	5	4	5	5	5	4	5	3	2	2	1	3	2	5	3	4	4
2021	2	2	0	4	4	4	4	5	5	4	4	5	5	5	5	5	4	4	3	5	4	5	3	4	4	3
2021	2	5	0	4	1	1	1	1	1	1	1	1	1	1	1	1	2	2	4	3	1	4	1	1	1	4
2021	2	5	1	4	4	4	4	4	4	4	4	4	4	4	4	4	2	3	2	3	4	4	3	4	3	3
2021	2	5	1	3	3	4	3	3	3	3	3	2	3	3	3	4	3	3	2	3	3	2	4	2	2	3
2021	1	1	0	4	4	5	4	5	5	4	4	4	4	4	4	4	4	4	3	4	3	4	3	5	4	3
2021	1	2	1	4	3	3	3	3	3	3	3	3	4	4	3	3	2	2	4	3	3	4	4	3	2	3
2021	1	2	0	4	5	4	4	4	4	5	5	5	5	4	5	5	5	4	2	4	2	4	3	5	3	4
2021	1	2	0	4	3	4	5	5	4	4	4	4	5	4	4	5	2	5	3	5	4	4	4	5	4	4
2021	2	4	1	4	4	5	4	5	5	5	5	5	4	4	4	5	5	4	2	3	4	3	4	5	5	4
2021	2	4	0	4	2	5	4	5	3	5	5	4	4	4	4	4	4	4	2	1	2	4	5	4	5	3
2021	2	5	1	4	4	3	4	4	4	5	5	5	5	5	4	5	4	4	4	4	3	4	3	4	2	3
2021	2	6	1	3	2	3	1	2	2	1	1	1	5	5	5	4	4	5	4	5	5	5	4	5	4	3
2021	2	5	1	2	2	4	2	2	2	1	1	1	3	3	3	3	2	2	2	3	2	2	3	4	2	2
2021	2	5	1	4	1	4	3	3	2	5	5	4	4	4	2	4	5	4	1	4	2	1	2	4	2	2
2021	1	1	0	2	2	4	3	4	4	1	1	1	4	4	3	4	1	4	2	4	3	2	2	3	4	3
2021	1	2	1	4	3	3	4	1	1	1	3	1	2	3	2	3	1	1	1	3	1	2	2	4	2	3
2021	1	1	1	4	4	5	2	3	3	4	4	4	3	3	3	4	1	1	2	4	3	4	3	3	3	3
2021	1	2	0	2	1	4	4	3	2	4	4	1	3	2	2	4	2	1	1	2	4	4	1	2	2	3
2021	1	2	0	3	3	4	3	4	3	3	3	3	4	4	3	3	3	3	4	4	3	3	3	3	3	3
2021	1	2	0	5	5	5	5	5	5	5	5	5	5	5	5	5	5	5	3	5	4	5	5	5	5	3
2021	1	2	1	5	4	4	3	4	5	5	5	5	4	5	5	5	3	5	2	3	4	5	3	5	4	4
2021	1	2	0	4	2	5	4	4	4	4	4	4	4	4	3	4	1	2	1	2	4	4	3	4	2	3
2021	1	1	0	3	3	5	3	2	2	3	4	2	3	3	2	3	2	3	1	5	2	1	3	4	4	3
2021	1	2	1	2	1	3	2	1	4	1	1	1	4	5	4	3	1	1	2	4	3	3	2	2	3	2
2021	2	5	1	4	3	4	2	3	4	5	5	5	3	2	2	3	5	4	4	4	2	2	3	3	2	3
2021	1	1	1	4	3	5	4	2	3	4	4	4	4	5	4	4	2	4	5	4	5	4	4	4	5	3
2021	1	2	0	4	4	5	3	5	4	3	4	3	5	4	3	4	2	3	4	4	2	4	3	3	5	3
2021	1	3	0	4	4	5	4	4	4	5	5	5	4	4	4	4	3	4	4	4	4	4	4	4	4	4
2021	2	5	0	3	3	2	2	2	2	4	4	4	4	4	4	4	4	4	2	4	1	1	2	2	4	3
2021	2	5	1	4	3	4	5	4	2	4	4	4	4	4	3	4	4	2	3	3	1	2	3	4	1	2
2021	2	5	1	4	4	4	2	4	4	2	2	2	2	3	2	3	4	3	2	1	1	1	1	2	2	3
2021	1	1	0	4	2	4	5	5	4	4	4	4	5	5	4	4	2	2	3	4	3	3	4	4	4	3
2021	2	5	1	5	4	5	4	5	4	4	4	3	3	4	4	4	5	4	3	3	3	4	3	4	2	3
2021	2	6	0	4	4	4	4	1	2	3	2	3	4	2	3	3	2	3	3	4	2	1	1	4	2	3
2021	2	3	1	1	2	5	1	2	2	4	5	4	5	5	5	4	5	5	1	2	5	5	5	1	5	4
2021	2	5	0	4	2	4	3	3	3	4	4	4	4	4	4	4	4	4	3	3	3	3	2	4	3	2
2021	2	5	1	4	3	5	3	3	4	3	4	4	5	4	3	4	5	4	3	3	4	2	4	4	3	3
2021	2	5	1	3	2	4	3	3	3	1	4	4	3	3	3	2	5	5	3	4	3	3	4	3	1	3
2021	2	3	1	4	4	4	4	4	4	4	4	4	4	4	4	4	4	4	4	4	5	4	4	4	4	3
2021	2	1	1	3	3	4	4	4	4	4	4	4	4	3	4	4	2	3	2	4	3	3	4	4	4	3
2021	2	3	1	3	2	4	3	2	3	4	2	3	4	4	4	3	4	4	2	4	3	4	4	5	2	3
2021	2	3	1	4	4	5	3	4	4	5	5	4	5	4	3	3	5	5	3	3	3	3	3	4	4	3
2021	1	3	0	4	3	5	5	5	4	5	5	5	4	4	4	4	3	4	3	4	4	4	4	5	5	4
2021	1	3	1	4	3	4	4	5	5	5	4	4	5	5	5	5	3	2	5	5	4	4	3	5	3	3
2021	2	3	1	3	3	4	4	3	3	4	4	4	4	3	4	3	5	4	2	4	4	2	4	3	3	3
2021	2	3	1	4	2	5	4	2	2	5	5	5	5	5	5	5	5	4	3	4	5	4	4	3	3	3
2021	3	2	0	4	5	5	4	5	5	4	5	5	5	5	5	4	3	4	4	5	4	5	5	5	5	3
2021	1	3	1	3	2	4	4	2	2	2	2	3	2	3	3	4	4	2	2	3	2	4	3	3	2	2
2021	1	3	0	4	4	4	4	4	4	4	3	4	4	4	4	4	4	4	3	4	4	4	3	4	3	3
2021	1	3	2	3	3	4	3	4	4	4	3	4	4	4	4	3	3	3	2	3	4	4	3	4	3	3
2021	1	3	1	3	4	5	4	4	4	4	4	4	4	4	3	5	4	5	4	5	4	4	2	4	4	4
2021	1	3	1	3	3	4	5	3	3	3	3	4	4	4	4	3	2	2	3	3	4	2	2	3	2	3
2021	1	3	0	4	4	4	4	4	4	4	4	4	4	4	4	4	4	4	3	4	4	4	4	5	4	4
2021	1	3	1	4	3	5	4	4	4	4	4	4	4	5	4	5	4	3	2	3	5	5	4	4	4	3
2021	1	3	1	4	4	5	3	4	4	4	4	4	4	4	4	5	4	4	2	3	2	4	3	4	4	3
2021	1	3	0	4	5	5	2	2	3	5	4	5	5	5	5	4	3	4	3	3	5	5	3	4	4	3
2021	1	3	1	3	4	5	3	4	4	4	5	5	4	5	5	3	4	4	3	4	4	5	3	5	2	3
2021	1	3	1	4	4	4	3	3	4	4	4	4	5	4	5	5	3	2	2	4	3	3	3	4	4	3
2021	1	3	1	4	4	5	4	5	5	5	5	5	4	5	5	5	5	5	4	5	4	4	4	5	5	4
2021	1	3	0	4	4	4	4	4	5	5	4	4	5	5	5	4	5	5	4	5	3	3	4	3	5	3
2021	2	5	1	3	2	5	4	3	2	4	4	1	4	4	5	3	4	4	4	4	1	2	2	4	1	3
2021	1	2	1	4	4	4	4	4	4	5	4	2	4	4	3	2	1	4	3	4	3	2	4	4	3	3
2021	2	6	0	4	2	4	1	1	2	1	1	2	4	5	5	4	5	4	3	3	3	3	4	4	1	3
2021	3	2	0	4	4	4	4	4	4	4	4	4	3	4	4	4	3	3	4	4	2	2	4	4	4	3
2021	1	3	1	4	4	5	5	5	4	5	5	5	4	4	4	4	2	4	3	4	4	3	3	4	5	3
2021	1	4	1	5	5	4	5	5	5	4	3	5	4	5	4	5	3	4	4	5	5	3	5	5	5	4
2021	1	4	0	4	4	3	4	4	4	4	4	4	4	4	4	4	4	4	2	4	4	4	3	4	4	3
2021	1	4	1	4	4	5	4	4	4	3	4	4	4	4	4	4	4	4	4	4	3	3	2	4	2	3
2021	1	4	1	2	3	5	5	5	4	5	5	4	4	4	5	4	4	4	4	4	3	2	4	4	4	3
2021	1	4	1	5	5	5	4	5	5	5	4	3	2	4	4	4	3	5	3	4	5	4	2	4	2	3
2021	1	4	0	4	3	5	4	3	3	5	5	5	4	5	5	5	1	1	1	3	4	4	2	4	5	4
2021	1	4	1	5	4	4	4	4	4	3	4	4	4	4	4	5	3	2	4	5	4	5	4	4	4	3
2021	1	4	1	5	4	5	5	5	5	5	5	5	5	5	4	4	4	4	3	5	4	4	5	5	5	4
2021	1	4	0	4	4	4	4	4	4	4	4	4	4	4	4	4	4	4	4	4	4	4	4	4	4	4
2021	1	4	1	4	4	3	4	4	4	3	4	4	4	4	3	4	2	2	4	4	4	4	4	3	4	3
2021	1	4	0	5	5	5	5	5	5	5	5	5	5	5	5	5	5	5	5	5	5	5	5	5	5	4
2021	1	4	0	3	4	5	4	5	3	2	3	4	5	5	5	4	2	4	2	4	5	1	2	4	4	3
2021	1	4	0	4	4	4	4	4	5	4	3	4	4	3	3	4	4	4	4	5	4	4	4	4	4	3
2021	1	4	0	5	5	4	5	3	4	4	4	4	4	4	4	4	4	4	4	4	4	4	4	4	4	3
2021	1	4	0	5	5	5	5	5	5	5	5	5	5	5	5	5	5	5	5	5	5	5	5	5	5	4
2021	1	4	1	4	3	5	5	4	4	4	3	4	3	3	3	4	3	4	2	3	3	3	4	3	3	3
2021	2	4	1	4	3	3	4	2	3	4	4	3	3	4	3	3	2	2	1	1	1	2	4	4	2	3
2021	1	4	1	3	3	4	4	4	4	4	4	4	4	4	4	4	3	4	3	4	3	3	4	3	3	4
2021	1	4	0	5	5	5	5	5	5	5	5	5	5	5	5	5	5	5	5	5	5	5	5	5	5	4
2021	1	4	1	4	3	4	4	4	4	5	5	4	4	4	4	4	3	3	3	4	4	4	3	4	3	3
2021	1	4	0	4	4	4	4	4	4	4	5	4	4	4	4	5	5	5	4	4	4	5	4	4	4	4
2021	1	4	1	4	5	4	4	5	5	5	5	5	4	4	4	4	3	4	3	4	4	4	4	4	5	3
2021	1	4	1	5	5	2	4	4	4	4	4	4	4	4	4	4	4	4	3	4	4	4	5	4	4	3
2021	1	4	0	5	5	5	5	5	5	5	5	5	5	5	5	5	5	5	5	5	5	5	5	5	5	4
2021	2	1	1	4	4	5	3	4	3	5	5	5	2	4	4	5	1	1	4	4	4	4	3	4	2	3
2021	3	2	1	4	4	5	5	4	4	4	4	4	4	4	4	4	3	2	4	4	3	4	3	4	4	3
2021	1	4	1	4	3	4	4	4	4	5	5	5	4	5	4	4	2	4	4	5	5	4	4	3	5	4
2021	1	4	1	5	5	5	5	5	5	5	5	5	5	5	5	5	5	5	2	2	3	5	5	5	5	4
2021	1	4	0	3	3	5	4	4	4	4	4	4	4	4	4	4	4	4	3	4	4	4	4	4	4	3
2021	2	4	0	4	4	4	4	4	4	4	4	4	4	4	4	4	4	4	4	4	4	4	4	4	4	3
2021	1	4	0	5	5	4	4	4	5	4	4	5	4	5	4	4	4	4	5	4	5	4	4	5	4	4
2021	1	1	1	4	3	4	3	3	4	1	2	4	2	3	4	3	1	2	4	4	4	4	4	4	2	3
2021	1	1	1	2	4	5	4	1	2	3	3	3	1	4	3	4	1	3	2	2	4	4	2	4	4	2
2021	1	2	1	4	4	5	2	1	1	4	3	5	4	4	2	4	3	4	1	5	3	2	4	4	2	3
2021	1	4	0	5	5	5	4	5	5	4	4	4	5	5	4	4	4	5	4	5	5	3	4	5	4	4
2021	1	4	1	5	5	5	5	5	5	5	5	5	5	5	5	5	5	5	5	5	5	5	5	5	5	4
2021	1	4	0	5	5	4	4	5	5	5	4	4	5	5	4	4	2	3	3	4	4	4	5	3	4	3
2021	1	4	1	5	4	5	5	5	5	5	5	5	3	5	4	5	3	3	3	4	3	4	3	4	4	3
2021	1	1	0	4	4	5	5	5	5	5	5	4	5	5	4	4	2	3	3	5	3	3	4	4	5	4
2021	1	2	0	4	3	5	4	4	3	2	4	4	4	4	4	4	1	1	1	3	4	4	3	3	4	2
2021	1	2	1	4	4	3	2	3	3	4	4	4	5	1	3	4	2	2	2	4	2	2	1	5	2	2
2021	1	2	1	5	4	3	5	2	3	3	2	3	3	3	4	4	1	2	3	3	4	2	4	2	3	3
2021	1	2	1	3	4	5	3	4	2	1	4	3	4	5	5	4	1	2	1	5	2	2	2	3	1	3
2021	1	4	0	4	5	5	5	4	4	4	5	5	4	4	5	4	4	4	5	5	4	5	5	5	5	4
2021	1	4	1	5	4	5	3	3	3	5	4	5	4	4	3	4	2	2	3	3	4	2	3	4	3	3
2021	1	4	0	4	4	4	4	4	4	4	4	4	4	4	4	4	4	4	3	4	4	4	4	4	3	3
2021	1	4	0	4	4	2	4	5	4	4	4	4	4	3	4	4	4	4	3	4	4	4	3	4	4	3
2021	1	4	0	5	5	5	5	5	5	5	5	5	5	5	5	5	5	5	4	5	5	5	5	5	5	4
2021	1	4	1	4	4	5	3	4	4	4	4	4	3	4	3	3	3	2	3	4	2	2	2	3	5	3
2021	1	4	0	5	4	4	5	4	4	4	4	4	4	4	4	4	4	4	4	4	4	4	5	4	4	3
2021	1	4	0	4	4	4	3	3	2	4	4	4	4	4	4	4	4	4	2	4	3	3	2	4	4	3
2021	1	6	1	2	2	4	2	3	2	2	2	4	4	4	4	3	3	2	3	4	2	2	3	3	2	2
2021	1	4	1	4	3	5	4	4	4	4	4	4	4	3	1	4	2	3	3	3	5	4	4	3	4	3
2021	1	4	1	4	4	5	4	4	4	5	5	5	4	4	5	5	4	4	3	5	4	4	4	5	4	4
2021	1	4	1	4	3	3	5	4	4	5	5	5	4	3	4	4	3	3	4	5	4	5	4	5	5	4
2021	2	4	1	4	4	4	4	4	4	4	4	4	4	4	4	4	4	4	4	4	4	4	4	4	4	4
2021	1	4	0	5	4	5	4	3	4	4	4	4	4	4	4	3	3	4	3	4	3	4	4	4	4	3
2021	1	4	0	3	2	4	4	5	5	5	5	5	4	5	4	3	2	4	2	3	4	3	3	5	5	4
2021	2	4	0	3	3	5	5	5	5	5	5	4	5	5	5	5	3	3	3	4	4	4	5	4	3	3
2021	1	4	1	5	4	5	4	4	4	3	4	4	4	4	4	4	4	4	3	4	5	5	3	4	5	3
2021	1	4	0	4	4	5	3	4	4	4	4	4	5	5	5	3	1	1	2	2	3	5	3	2	4	2
2021	1	4	1	4	4	4	4	4	3	4	4	4	3	3	3	3	3	3	3	3	4	4	3	5	4	3
2021	2	3	0	5	3	4	4	4	4	5	5	5	4	4	4	5	5	3	2	2	4	5	4	4	3	3
2021	1	2	1	3	3	3	4	4	4	5	3	5	4	4	4	3	1	2	4	4	4	4	4	4	2	3
2021	1	1	0	4	3	5	4	3	4	4	3	3	5	5	5	4	2	3	2	4	4	1	3	4	3	3
2021	1	1	0	2	2	3	2	2	4	3	3	3	4	2	1	3	1	4	4	3	4	1	2	1	4	3
2021	1	2	0	4	3	5	4	4	3	4	5	5	3	4	4	4	3	4	3	4	4	4	4	4	4	4
2021	1	2	1	5	4	5	5	5	4	3	3	3	5	5	5	4	4	4	4	4	3	4	5	5	4	4
2021	1	4	1	5	3	5	4	4	5	5	5	5	5	5	5	5	4	4	5	5	4	5	3	5	4	4
2021	1	2	0	4	4	3	3	2	2	2	3	3	3	3	3	4	1	3	3	3	5	2	2	4	4	3
2021	1	1	1	5	5	5	4	5	5	5	4	2	5	5	5	5	1	4	5	2	5	5	4	3	4	3
2021	1	1	1	4	4	4	4	4	4	4	4	4	4	4	4	4	4	4	4	4	4	4	4	4	4	4
2021	1	2	0	4	4	5	4	4	4	4	4	4	4	4	4	4	4	4	3	4	4	4	4	4	4	3
2021	1	2	0	4	4	3	4	4	5	5	4	4	4	5	5	5	1	1	4	3	3	3	3	5	2	3
2021	1	6	0	4	4	5	4	4	4	5	5	5	4	4	5	5	5	4	4	5	3	2	4	5	2	3
2021	1	5	1	4	3	5	4	4	4	4	4	3	3	3	3	3	3	4	3	4	4	4	3	4	4	3
2021	1	1	0	4	4	4	5	4	5	5	5	5	5	5	5	4	2	4	4	4	4	5	4	4	4	3
2021	1	1	0	4	3	5	5	4	4	4	4	4	5	5	5	4	3	3	4	4	3	3	2	4	4	3
2021	1	1	1	3	3	4	4	4	4	3	3	4	3	5	4	4	1	3	4	4	3	4	3	4	4	3
2021	1	4	1	4	4	5	4	5	4	5	5	4	4	5	4	4	4	4	3	4	4	3	5	5	4	4
2021	1	4	0	4	3	4	5	3	4	4	3	5	5	5	3	4	2	4	3	2	3	4	4	4	3	3
2021	1	6	2	2	1	3	4	4	4	3	3	3	2	4	3	3	4	3	3	4	3	3	3	3	2	3
2021	2	5	0	4	2	5	5	5	2	5	5	5	5	5	5	5	5	5	3	4	2	2	5	5	4	3
2021	1	6	1	2	2	4	2	1	1	1	1	5	1	2	2	1	3	3	1	3	3	3	1	2	1	4
2021	2	5	1	4	4	4	4	4	4	4	4	4	4	4	4	4	4	4	4	4	3	3	4	3	4	3
2021	1	2	1	4	4	3	4	4	4	4	4	4	5	4	4	4	3	2	3	3	5	4	4	4	3	3
2021	1	2	0	4	4	5	4	3	4	4	4	4	4	4	4	4	1	4	3	4	3	3	4	5	4	3
2021	1	4	0	4	3	4	4	4	4	5	4	5	3	4	4	4	4	4	3	4	3	4	4	4	4	3
2021	1	5	0	2	2	3	2	5	3	1	5	5	3	4	3	3	3	3	2	4	2	3	1	4	3	3
2021	2	5	1	4	4	4	4	4	4	5	5	5	4	4	4	3	5	5	4	4	4	2	3	3	4	3
2021	2	3	1	4	3	4	3	4	2	4	4	4	4	4	4	4	3	3	4	3	4	4	4	4	3	3
2021	1	4	0	3	2	4	3	2	2	4	4	4	2	2	2	2	2	2	2	2	2	2	2	4	4	3
2021	1	3	0	2	2	4	5	4	4	3	3	1	4	3	4	4	2	4	2	2	2	4	4	3	3	3
2021	1	4	1	4	4	3	4	4	3	5	5	5	4	4	4	4	4	4	3	4	4	4	4	4	4	3
2021	1	4	1	4	3	3	2	4	4	4	4	4	4	4	3	3	2	2	1	2	3	2	2	4	3	2
2021	3	1	1	4	4	4	4	4	4	4	4	4	4	4	4	4	3	4	3	4	4	4	4	5	5	3
2021	1	4	1	4	4	4	2	1	4	2	3	2	4	4	4	4	4	4	4	4	4	4	1	4	3	2
2021	1	2	1	4	3	3	3	3	3	2	2	2	4	4	4	3	1	2	4	4	4	1	2	4	2	2
2021	1	6	0	3	3	4	3	3	3	3	3	3	4	4	2	4	4	4	3	3	2	3	4	3	3	3
2021	1	2	1	5	3	5	4	4	4	4	4	4	4	4	4	5	4	4	2	5	4	4	4	4	5	4
2021	1	2	1	5	3	3	1	2	2	5	3	3	5	5	5	5	2	1	5	5	2	2	2	5	3	3
2021	1	2	0	3	2	5	4	4	4	4	4	4	4	4	4	4	1	1	2	4	4	3	3	3	2	3
2021	1	1	0	3	4	4	4	5	5	4	4	4	5	5	5	5	3	4	4	4	4	4	4	4	3	3
2021	1	1	1	5	3	3	2	3	4	5	5	5	5	5	5	5	2	2	5	5	5	5	4	3	4	3
2021	1	3	1	4	4	4	3	3	2	4	4	4	3	3	3	3	2	2	2	4	4	3	3	4	3	3
2021	2	6	1	4	4	4	1	1	1	5	5	5	4	4	4	3	4	4	2	3	2	3	2	4	2	3
2021	1	2	0	4	4	4	4	4	4	4	4	4	4	4	4	4	1	1	3	3	4	4	4	4	4	3
2021	1	1	0	4	3	5	3	4	4	4	4	4	4	4	4	4	2	4	3	2	4	4	3	4	5	3
2021	1	3	0	3	4	4	3	3	3	3	3	3	3	5	3	3	3	3	4	3	5	5	3	5	4	3
2021	1	1	0	5	5	4	5	5	5	5	5	5	5	5	5	5	4	4	4	5	5	5	5	5	5	4
2021	1	1	0	4	4	4	4	3	4	3	4	4	4	4	3	3	3	4	4	4	4	4	4	4	3	3
2021	1	5	2	4	5	5	5	4	1	1	1	1	3	4	1	4	5	5	2	4	5	4	3	4	1	3
2021	3	2	0	3	3	3	3	3	3	2	3	3	3	3	3	3	1	3	2	3	3	3	3	4	3	3
2021	1	4	1	4	4	4	4	4	4	4	4	5	4	4	4	3	3	3	3	4	3	4	3	4	4	2
2021	1	3	0	3	2	5	4	4	4	5	3	5	4	4	4	4	3	3	3	2	4	4	3	4	5	3
2021	3	1	0	5	3	4	3	2	5	4	4	4	3	5	3	4	1	4	1	4	2	5	4	4	2	3
2021	1	1	1	2	2	4	3	3	4	1	1	1	2	2	2	3	1	3	2	3	2	3	4	4	2	2
2021	1	4	0	4	4	4	4	5	5	4	4	4	4	4	4	4	4	4	4	5	3	3	4	4	5	3
2021	1	2	1	4	3	5	5	5	5	5	5	5	4	4	5	5	1	3	4	4	5	4	4	4	5	4
2021	1	1	0	4	4	5	3	3	4	5	5	4	5	5	5	4	2	4	2	5	2	1	3	3	5	4
2021	3	1	1	4	1	1	1	3	3	1	1	1	2	5	2	1	1	1	1	2	5	5	2	5	1	3
2021	2	4	0	4	4	4	4	4	4	2	2	2	5	5	5	4	4	4	4	4	4	4	4	4	3	4
2021	2	6	1	3	1	4	2	1	1	4	2	2	2	2	2	2	3	1	1	1	1	2	2	3	1	2
2021	1	1	1	4	4	4	4	4	4	4	4	3	4	4	4	3	4	2	2	5	4	3	4	3	5	3
2021	1	1	1	4	5	5	4	4	5	5	5	5	5	5	3	4	1	1	4	5	3	3	2	4	5	4
2021	1	1	1	5	5	5	5	5	4	5	4	5	5	5	5	5	2	4	3	5	5	5	4	5	5	4
2021	1	1	0	4	4	5	5	5	5	5	5	5	5	5	5	4	4	4	3	4	3	3	5	5	4	3
2021	1	1	0	4	4	4	5	4	4	4	4	4	4	4	4	4	4	4	4	4	4	4	4	4	5	3
2021	1	2	0	4	4	5	3	2	1	3	3	5	3	4	4	4	1	3	4	4	1	1	3	1	3	2
2021	1	1	1	4	4	5	3	4	4	4	4	4	4	5	5	4	3	3	3	3	3	4	3	4	2	3
2021	1	2	1	5	4	5	4	4	5	5	4	4	4	5	5	5	2	4	4	4	5	5	5	5	4	4
2021	1	1	0	5	5	4	4	4	4	4	4	4	5	4	4	4	4	4	3	4	4	4	4	4	4	4
2021	2	1	0	2	3	4	1	1	3	3	4	2	5	4	4	4	1	3	2	3	3	2	2	4	3	2
2021	2	2	0	4	4	4	4	5	4	5	5	5	4	4	4	4	4	4	3	4	3	3	4	4	4	3
2021	2	2	0	4	4	5	4	4	4	5	5	4	4	4	4	5	4	4	3	2	4	3	3	4	4	3
2021	1	1	1	5	5	5	5	5	5	5	5	5	5	5	5	4	2	5	4	4	5	5	5	5	5	4
2021	2	2	1	4	4	4	2	5	5	5	5	5	4	4	4	4	1	4	4	4	4	4	3	2	4	3
2021	1	2	0	4	4	4	3	4	4	4	4	4	4	4	4	4	4	4	4	4	4	4	4	4	4	3
2021	1	2	1	4	4	5	2	4	4	4	4	4	4	3	3	3	4	4	2	4	4	4	4	4	4	3
2021	2	1	0	3	2	5	5	1	3	5	5	5	5	4	5	4	5	5	2	3	5	4	3	5	4	3
2021	2	6	1	2	2	4	1	1	2	5	5	2	2	2	2	2	3	1	2	2	1	1	3	4	1	2
2021	1	1	0	4	4	5	4	5	5	5	5	5	4	4	5	5	5	5	2	5	4	4	4	4	5	4
2021	1	1	1	4	4	4	3	4	4	4	4	4	4	4	4	3	3	4	3	4	4	4	3	4	4	3
2021	1	1	1	4	3	4	4	5	5	4	4	4	5	5	5	4	3	4	4	4	4	4	4	5	5	3
2021	1	1	0	3	3	3	4	2	3	3	3	4	4	4	3	3	1	1	2	3	3	2	2	3	4	3
2021	1	1	0	5	5	5	4	5	5	5	5	5	5	5	5	5	5	5	4	5	5	5	5	5	5	4
2021	2	6	1	4	3	5	5	5	5	5	5	3	5	5	3	5	5	3	3	4	4	5	3	5	4	4
2021	1	1	1	3	2	3	4	4	4	2	2	2	2	3	4	2	1	2	3	4	3	3	2	4	2	3
2021	1	2	0	5	5	4	5	5	5	4	4	4	5	5	5	5	1	4	2	4	5	5	3	5	3	3
2021	2	1	1	3	4	5	3	5	5	5	5	5	5	5	5	5	4	4	3	5	3	3	4	5	4	4
2021	2	1	0	2	3	3	3	2	2	5	5	4	2	4	4	2	4	5	4	4	1	2	4	2	3	3
2021	1	1	0	4	4	3	4	3	4	4	4	4	4	4	4	4	4	4	3	4	4	4	4	4	4	4
2021	1	2	1	5	4	5	4	4	5	4	4	4	4	4	3	4	4	4	5	5	5	4	5	4	4	4
2021	1	2	1	5	5	4	4	4	5	5	5	4	5	5	5	4	2	3	4	5	5	5	4	5	5	4
2021	1	2	0	5	5	4	5	5	5	5	5	5	5	5	5	5	1	3	3	5	5	5	5	5	5	3
2021	1	1	0	4	4	4	4	4	4	4	4	4	4	4	4	4	4	4	4	4	4	4	4	4	4	3
2021	1	1	1	5	5	5	3	3	2	4	4	4	4	4	4	4	4	3	3	4	3	4	4	4	3	4
2021	1	2	1	5	4	4	4	4	4	4	4	4	5	5	5	5	4	5	4	4	5	5	5	5	4	3
2021	1	2	1	4	4	5	4	4	4	4	4	4	4	4	4	4	4	4	2	4	4	4	4	4	4	3
2021	1	2	0	5	5	3	5	5	4	3	4	4	4	4	4	4	4	4	4	5	5	4	5	5	5	4
2021	3	1	0	4	3	5	5	4	4	4	4	4	5	4	4	4	4	4	3	4	4	3	4	5	5	4
2021	3	1	1	3	2	4	3	4	4	1	1	1	4	4	4	4	1	4	2	3	3	1	2	4	4	3
2021	3	1	0	4	4	1	4	4	4	4	4	4	4	4	4	4	4	4	4	4	4	4	4	4	4	4
2021	1	1	0	4	4	4	4	4	4	4	4	4	4	4	4	4	4	4	4	4	4	4	4	4	4	3
2021	1	2	0	5	4	4	5	5	5	4	4	4	4	4	3	5	3	3	4	5	5	4	5	4	4	4
2021	1	1	1	4	4	4	4	4	4	3	3	3	4	4	4	4	4	4	4	4	4	4	4	4	3	3
2021	1	1	0	5	5	5	5	5	5	5	5	5	5	5	5	5	5	5	5	5	5	5	5	5	5	4
2021	1	2	0	4	4	4	4	4	4	4	4	3	4	4	4	4	2	3	3	3	4	4	4	4	4	3
2021	1	1	1	5	5	5	4	4	4	5	5	5	4	4	4	4	4	4	4	4	4	4	4	4	5	4
2021	1	1	1	3	1	2	3	1	4	4	4	4	5	5	5	5	4	4	4	5	5	5	4	5	4	3
2021	1	1	0	4	4	3	4	4	4	4	4	4	4	5	5	5	4	5	4	4	4	5	3	5	4	3
2021	1	2	1	4	4	3	2	1	1	2	2	2	3	3	3	3	3	3	3	3	3	2	3	4	2	3
2021	1	1	0	4	4	3	4	4	4	2	2	2	3	3	3	4	1	3	4	4	4	4	3	3	4	3
2021	1	2	1	5	5	4	4	4	4	5	5	5	5	5	4	5	1	4	4	4	3	4	4	4	4	3
2021	1	1	0	5	5	5	4	5	5	4	4	4	4	4	4	4	2	4	4	5	5	5	5	5	4	4
2021	1	2	1	4	4	4	3	4	4	4	4	4	4	4	4	4	4	3	4	3	4	4	3	5	4	3
2021	3	2	0	5	5	5	4	5	5	5	5	5	5	5	5	5	5	4	1	5	5	3	4	5	5	4
2021	3	1	0	4	4	4	4	4	4	4	4	4	4	4	4	4	4	4	4	4	4	4	4	4	4	3
2021	3	1	1	4	4	4	4	4	4	4	4	4	4	4	4	4	4	4	4	4	5	4	4	4	4	3
2021	3	1	1	5	4	3	5	5	5	2	2	4	4	5	4	4	3	5	2	5	5	5	4	5	5	3
2021	3	2	0	3	3	3	3	3	4	3	2	3	3	3	3	4	1	1	3	5	4	3	3	3	3	3
2021	3	1	0	3	3	1	3	3	3	3	3	3	4	4	4	4	3	3	2	3	3	3	3	4	3	2
2021	3	1	1	4	3	5	4	4	4	3	3	3	3	3	2	4	4	1	1	2	3	3	3	4	4	3
2021	2	3	1	3	4	5	4	4	4	4	4	4	4	4	4	4	5	5	1	3	1	4	4	4	5	3
2021	1	3	1	3	3	4	5	4	4	4	4	4	4	3	2	4	3	3	2	3	3	4	2	4	4	3
2021	1	5	0	4	4	4	4	4	4	4	4	4	4	4	4	4	4	4	4	4	4	4	4	4	4	3
2021	1	5	0	4	4	5	4	4	4	4	4	3	4	3	3	4	4	4	2	4	3	3	4	4	4	3
2021	1	5	0	5	5	5	4	4	4	5	5	5	4	4	4	4	5	5	4	5	4	4	4	4	5	3
2021	1	5	0	4	4	4	4	3	3	4	4	4	4	4	4	4	4	4	4	4	4	4	4	4	4	3
2021	1	5	0	2	2	2	2	2	2	2	2	2	2	2	2	2	2	2	2	2	2	2	2	2	2	3
2021	1	5	1	4	4	5	5	5	4	2	3	4	5	5	4	4	5	3	4	5	4	2	4	4	2	3
2021	1	6	1	4	2	5	2	1	1	3	4	5	5	5	4	4	5	3	3	4	4	4	2	5	3	3
2021	1	3	0	4	3	5	4	4	4	4	4	4	4	3	4	4	4	4	4	4	4	4	4	4	5	4
2021	1	1	0	3	3	4	4	4	4	3	3	3	4	4	3	4	3	4	3	4	3	3	3	4	4	3
2021	1	4	0	4	4	5	5	5	3	5	5	4	4	5	5	4	3	4	3	3	5	5	5	4	4	4
2021	1	2	1	5	5	5	4	4	4	4	4	4	4	4	4	4	4	4	4	4	4	4	4	4	5	4
2021	2	6	0	5	3	5	1	1	1	5	4	5	4	4	4	3	4	5	4	3	2	3	3	4	1	2
2021	1	5	1	3	3	2	2	2	3	3	3	4	3	3	3	4	2	2	3	4	3	3	2	4	2	2
2021	1	3	1	4	4	4	3	3	3	5	4	4	4	4	4	4	4	3	4	5	4	3	3	4	4	4
2021	1	3	1	5	5	4	4	4	4	4	4	4	4	4	3	3	2	3	4	4	4	3	5	4	5	3
2021	1	3	0	3	3	5	4	3	3	4	4	4	3	3	3	3	2	2	2	2	3	4	2	4	3	3
2021	1	1	0	4	4	5	5	5	5	4	4	4	5	5	5	5	5	5	4	5	4	4	4	5	5	4
2021	1	4	0	5	5	2	5	5	5	4	4	4	3	3	3	3	4	4	2	4	4	3	5	5	4	2
2021	3	1	1	4	4	4	4	4	5	4	4	4	5	4	5	4	4	4	4	5	5	5	4	5	4	3
2021	2	1	0	5	5	5	5	5	5	5	4	5	5	5	5	5	5	4	5	5	5	5	5	5	5	4
2021	1	3	0	5	4	5	4	5	5	5	5	5	5	5	5	5	4	4	4	5	5	5	4	5	5	4
2021	1	5	1	4	2	1	2	2	3	3	3	3	3	3	3	3	2	3	4	3	3	3	4	3	2	2
2021	1	4	0	3	2	4	3	3	2	4	3	4	4	5	4	4	3	3	2	3	3	1	2	4	2	3
2021	1	5	0	5	4	5	4	4	4	4	4	4	5	5	5	5	4	4	5	4	5	4	5	5	5	3
2021	1	4	0	4	4	5	4	5	5	3	3	4	4	4	4	5	4	4	2	2	2	3	4	4	4	4
2021	1	3	0	2	2	2	2	2	2	2	2	2	2	2	2	2	2	2	1	2	2	2	2	2	1	2
2021	2	6	0	4	3	4	3	3	4	5	3	5	4	4	4	4	5	3	3	3	3	3	1	2	2	2
2021	1	2	0	5	3	5	4	4	4	4	4	4	4	4	4	4	4	4	3	4	4	5	4	4	4	4
2021	3	2	0	4	4	4	4	4	4	4	4	4	4	4	4	4	1	3	3	4	4	4	4	5	4	4
2021	1	6	1	2	1	2	2	1	1	1	1	1	3	3	3	2	1	1	1	2	2	1	2	2	1	2
2021	2	5	0	3	3	4	3	2	2	4	3	4	4	4	4	3	4	4	4	4	1	2	3	4	2	4
2021	1	2	1	3	3	4	4	4	4	3	3	3	5	5	4	4	3	2	3	4	4	3	2	4	3	3
2021	1	6	0	5	3	4	4	4	4	4	4	4	3	4	4	3	4	4	4	3	4	3	2	4	1	3
2021	2	6	1	3	3	4	2	1	2	3	3	3	3	3	2	4	5	4	2	5	1	1	2	4	1	3
2021	1	2	0	4	4	4	4	4	4	4	4	4	4	4	4	4	4	4	4	4	4	4	4	4	4	3
2021	1	3	0	5	5	5	5	4	5	5	5	5	5	5	5	4	5	5	5	5	5	5	5	5	5	4
2021	1	3	0	4	4	3	4	4	4	4	4	4	4	3	4	5	3	4	3	4	3	3	3	3	4	4
2021	1	3	0	4	4	4	4	4	4	4	4	4	4	4	4	4	4	4	4	4	4	4	4	4	4	4
2021	1	3	0	3	3	4	4	1	1	2	2	2	1	1	1	4	2	2	1	3	3	2	2	3	1	2
2021	1	3	0	5	5	5	5	5	4	4	5	5	4	5	4	4	5	4	3	4	4	4	5	5	5	4
2021	1	4	0	3	3	4	3	3	2	4	4	4	1	1	1	4	1	2	1	1	2	2	2	4	2	3
2021	1	4	1	3	3	5	4	4	4	4	4	5	4	4	4	4	1	1	2	3	4	4	4	5	4	4
2021	1	3	0	4	4	5	4	3	4	4	4	4	4	4	4	4	4	4	3	4	5	4	5	5	5	4
2021	1	3	0	5	5	5	4	5	5	4	4	5	5	5	5	5	4	5	3	5	5	5	4	5	5	4
2021	1	5	1	3	3	3	3	3	2	3	3	4	5	5	5	3	3	4	2	3	4	4	4	4	4	3
2021	1	1	1	5	4	5	4	4	5	5	5	5	5	5	5	4	5	4	5	5	4	4	5	4	4	4
2021	1	6	1	2	1	4	2	2	2	1	1	1	2	2	3	3	3	4	3	4	2	2	4	3	1	2
2021	1	4	1	2	2	3	4	4	4	3	4	4	4	4	4	3	4	3	3	3	4	1	3	2	4	3
2021	3	1	0	5	5	4	5	5	3	5	5	5	4	5	4	5	4	4	4	4	5	5	4	5	4	4
2021	1	3	1	2	1	4	4	3	3	4	4	4	2	3	1	4	2	2	1	1	2	3	1	3	1	2
2021	1	2	1	4	4	4	3	4	4	3	4	4	4	4	4	4	1	3	4	4	4	4	4	5	4	3
2021	1	4	1	4	4	4	5	4	4	4	4	5	4	4	4	4	1	4	4	4	5	5	4	4	3	3
2021	1	6	1	4	4	4	4	3	4	5	5	5	3	4	4	3	4	3	4	4	2	3	3	4	3	3
2021	1	3	1	5	5	5	5	5	5	5	5	5	5	5	5	5	5	5	5	5	5	5	5	5	5	4
